# Supplementary material for: QTL Analysis of β-Glucan Content and Other Grain Traits in a Recombinant Population of Spring Barley
Source: Int J Mol Sci. 2024 Jun 7;25(12):6296. doi: 10.3390/ijms25126296 (PMC11204098; doi:10.3390/ijms25126296)
Supplement: Supplementary file 1 [file ijms-25-06296-s001.zip]

Archive with 4 entries (3 files):
- ijms-3026939-supplementary/
- ijms-3026939-supplementary/Supplementary - Correlation Analysis.html
- ijms-3026939-supplementary/Supplementary Figure S1.pdf
- ijms-3026939-supplementary/Supplementary Tables.xlsx
