# Supplementary material for: QTL Analysis of β-Glucan Content and Other Grain Traits in a Recombinant Population of Spring Barley
Source: Int J Mol Sci. 2024 Jun 7;25(12):6296. doi: 10.3390/ijms25126296 (PMC11204098; doi:10.3390/ijms25126296)
Supplement: Supplementary file 1 [file ijms-25-06296-s001.zip › ijms-3026939-supplementary/Supplementary Tables.xlsx]

## Sheet: Supplementary Table S1
Supplementary Table S1. Glacier AC38 x CDC Fibar linkage map. Chromosomes, linkage groups, marker names and their position (cM, obtained using the Kosambi mapping function) are reported.
Chromosome	Linkage Group	Marker	cM
1H	1	JHI-Hv50k-2016-468	0
1H	1	JHI-Hv50k-2016-745	1.49745
1H	1	BOPA2_12_30969	2.68815
1H	1	JHI-Hv50k-2016-752	2.68815
1H	1	JHI-Hv50k-2016-97	3.29794
1H	1	BOPA2_12_10420	3.60098
1H	1	BOPA2_12_30653	3.60098
1H	1	JHI-Hv50k-2016-127	3.60098
1H	1	JHI-Hv50k-2016-137	3.60098
1H	1	JHI-Hv50k-2016-237	3.60098
1H	1	JHI-Hv50k-2016-284	3.60098
1H	1	BOPA1_3107-422	4.47316
1H	1	JHI-Hv50k-2016-121	4.47316
1H	1	JHI-Hv50k-2016-180	4.47316
1H	1	BOPA1_2511-533	4.76052
1H	1	SCRI_RS_142714	4.76052
1H	1	JHI-Hv50k-2016-1422	5.9372
1H	1	JHI-Hv50k-2016-1679	6.51526
1H	1	JHI-Hv50k-2016-1691	7.09332
1H	1	JHI-Hv50k-2016-1755	8.56434
1H	1	BOPA2_12_30944	9.45729
1H	1	JHI-Hv50k-2016-5369	10.361
1H	1	BOPA2_12_31144	11.2487
1H	1	JHI-Hv50k-2016-1971	12.1311
1H	1	JHI-Hv50k-2016-4478	14.2408
1H	1	BOPA1_3220-723	14.2408
1H	1	JHI-Hv50k-2016-4426	17.6202
1H	1	JHI-Hv50k-2016-4957	18.1982
1H	1	JHI-Hv50k-2016-4971	18.7865
1H	1	JHI-Hv50k-2016-4897	19.6794
1H	1	JHI-Hv50k-2016-4935	19.6794
1H	1	SCRI_RS_82277	20.2609
1H	1	BOPA1_3101-111	20.2609
1H	1	JHI-Hv50k-2016-4414	20.2609
1H	1	JHI-Hv50k-2016-4712	20.2609
1H	1	JHI-Hv50k-2016-4713	20.2609
1H	1	SCRI_RS_60145	21.1381
1H	1	SCRI_RS_232577	21.7196
1H	1	JHI-Hv50k-2016-4209	21.7196
1H	1	JHI-Hv50k-2016-4298	21.7196
1H	1	JHI-Hv50k-2016-4657	21.7196
1H	1	SCRI_RS_149683	21.7196
1H	1	JHI-Hv50k-2016-4228	22.8894
1H	1	JHI-Hv50k-2016-6206	23.777
1H	1	JHI-Hv50k-2016-6607	24.6918
1H	1	JHI-Hv50k-2016-7035	24.993
1H	1	JHI-Hv50k-2016-6532	24.993
1H	1	JHI-Hv50k-2016-6533	24.993
1H	1	JHI-Hv50k-2016-6534	24.993
1H	1	SCRI_RS_179144	25.2888
1H	1	JHI-Hv50k-2016-7033	25.5762
1H	1	JHI-Hv50k-2016-7066	26.4484
1H	1	JHI-Hv50k-2016-6448	27.0472
1H	1	JHI-Hv50k-2016-5960	27.0472
1H	1	JHI-Hv50k-2016-7222	27.3484
1H	1	JHI-Hv50k-2016-3888	27.3484
1H	1	JHI-Hv50k-2016-3891	27.3484
1H	1	JHI-Hv50k-2016-3897	27.3484
1H	1	JHI-Hv50k-2016-3902	27.3484
1H	1	JHI-Hv50k-2016-6144	27.3484
1H	1	JHI-Hv50k-2016-7238	27.6533
1H	1	JHI-Hv50k-2016-7237	28.2347
1H	1	SCRI_RS_162524	28.8095
1H	1	JHI-Hv50k-2016-7228	28.8095
1H	1	JHI-Hv50k-2016-7841	29.6919
1H	1	JHI-Hv50k-2016-7390	29.6919
1H	1	JHI-Hv50k-2016-7394	29.6919
1H	1	JHI-Hv50k-2016-7404	29.6919
1H	1	JHI-Hv50k-2016-7405	29.6919
1H	1	JHI-Hv50k-2016-7449	29.6919
1H	1	JHI-Hv50k-2016-7452	29.6919
1H	1	JHI-Hv50k-2016-7618	29.6919
1H	1	JHI-Hv50k-2016-7866	29.6919
1H	1	BOPA1_6949-895	30.2802
1H	1	JHI-Hv50k-2016-8208	30.865
1H	1	JHI-Hv50k-2016-8132	31.4533
1H	1	JHI-Hv50k-2016-8618	32.0415
1H	1	SCRI_RS_165792	32.9791
1H	1	SCRI_RS_222250	33.2859
1H	1	JHI-Hv50k-2016-8710	33.2859
1H	1	JHI-Hv50k-2016-8793	33.2859
1H	1	JHI-Hv50k-2016-8797	33.8741
1H	1	JHI-Hv50k-2016-8609	34.4802
1H	1	JHI-Hv50k-2016-9500	34.7833
1H	1	JHI-Hv50k-2016-9857	35.974
1H	1	JHI-Hv50k-2016-9842	36.5554
1H	1	JHI-Hv50k-2016-9615	37.1652
1H	1	JHI-Hv50k-2016-9903	37.4682
1H	1	JHI-Hv50k-2016-10286	38.9479
1H	1	JHI-Hv50k-2016-10391	40.4277
1H	1	JHI-Hv50k-2016-10570	41.2998
1H	1	SCRI_RS_130592	41.5872
1H	1	JHI-Hv50k-2016-10800	42.7709
1H	1	JHI-Hv50k-2016-10993	42.7709
1H	1	JHI-Hv50k-2016-10994	42.7709
1H	1	JHI-Hv50k-2016-10875	43.065
1H	1	JHI-Hv50k-2016-10779	43.065
1H	1	JHI-Hv50k-2016-10780	43.065
1H	1	JHI-Hv50k-2016-10782	43.065
1H	1	JHI-Hv50k-2016-11149	43.6498
1H	1	JHI-Hv50k-2016-10642	43.6498
1H	1	JHI-Hv50k-2016-11201	44.8334
1H	1	JHI-Hv50k-2016-11646	45.1225
1H	1	JHI-Hv50k-2016-11876	46.2992
1H	1	BOPA2_12_30948	47.4828
1H	1	JHI-Hv50k-2016-11910	48.0711
1H	1	JHI-Hv50k-2016-360433	48.6628
1H	1	SCRI_RS_152464	48.9587
1H	1	JHI-Hv50k-2016-11528	49.8516
1H	1	JHI-Hv50k-2016-11687	49.8516
1H	1	JHI-Hv50k-2016-11714	49.8516
1H	1	JHI-Hv50k-2016-11739	50.4689
1H	1	JHI-Hv50k-2016-11970	51.7192
1H	1	JHI-Hv50k-2016-11704	51.7192
1H	1	SCRI_RS_139220	52.6122
1H	1	JHI-Hv50k-2016-12523	53.4946
1H	1	JHI-Hv50k-2016-12669	54.9921
1H	1	SCRI_RS_189506	55.8958
1H	1	BOPA2_12_30877	56.7995
1H	1	JHI-Hv50k-2016-12802	56.7995
1H	1	JHI-Hv50k-2016-12930	57.6717
1H	1	SCRI_RS_141877	57.9574
1H	1	JHI-Hv50k-2016-12959	58.2431
1H	1	JHI-Hv50k-2016-12866	58.2431
1H	1	JHI-Hv50k-2016-12956	58.5355
1H	1	JHI-Hv50k-2016-13011	58.8279
1H	1	JHI-Hv50k-2016-13067	59.4127
1H	1	JHI-Hv50k-2016-13004	59.4127
1H	1	JHI-Hv50k-2016-13238	60.9192
1H	1	SCRI_RS_4891	62.117
1H	1	JHI-Hv50k-2016-13227	62.117
1H	1	JHI-Hv50k-2016-13229	62.117
1H	1	JHI-Hv50k-2016-13232	62.117
1H	1	JHI-Hv50k-2016-13237	62.117
1H	1	SCRI_RS_14227	62.6918
1H	1	BOPA1_6792-1945	62.6918
1H	1	JHI-Hv50k-2016-13264	62.6918
1H	1	JHI-Hv50k-2016-13282	62.6918
1H	1	JHI-Hv50k-2016-13427	62.9859
1H	1	JHI-Hv50k-2016-13324	62.9859
1H	1	JHI-Hv50k-2016-13325	62.9859
1H	1	JHI-Hv50k-2016-13509	62.9859
1H	1	BOPA1_4226-570	63.5776
1H	1	JHI-Hv50k-2016-13415	63.5776
1H	1	JHI-Hv50k-2016-14476	63.865
1H	1	BOPA1_5318-436	64.7372
1H	1	SCRI_RS_155382	66.899
1H	1	JHI-Hv50k-2016-14904	67.1966
1H	1	JHI-Hv50k-2016-14683	67.1966
1H	1	JHI-Hv50k-2016-15149	68.3803
1H	1	JHI-Hv50k-2016-15099	69.5781
1H	1	JHI-Hv50k-2016-15135	69.5781
1H	1	JHI-Hv50k-2016-15048	70.4985
1H	1	SCRI_RS_123187	70.4985
1H	1	JHI-Hv50k-2016-15027	70.4985
1H	1	JHI-Hv50k-2016-15033	70.4985
1H	1	JHI-Hv50k-2016-15043	70.4985
1H	1	JHI-Hv50k-2016-15050	70.4985
1H	1	JHI-Hv50k-2016-15051	70.4985
1H	1	JHI-Hv50k-2016-15073	70.4985
1H	1	JHI-Hv50k-2016-15075	70.4985
1H	1	JHI-Hv50k-2016-15082	70.4985
1H	1	JHI-Hv50k-2016-14903	70.8034
1H	1	JHI-Hv50k-2016-14788	70.8034
1H	1	JHI-Hv50k-2016-15028	70.8034
1H	1	JHI-Hv50k-2016-15029	70.8034
1H	1	JHI-Hv50k-2016-15062	70.8034
1H	1	JHI-Hv50k-2016-15067	70.8034
1H	1	JHI-Hv50k-2016-15117	70.8034
1H	1	JHI-Hv50k-2016-15144	70.8034
1H	1	JHI-Hv50k-2016-15164	70.8034
1H	1	JHI-Hv50k-2016-15254	70.8034
1H	1	JHI-Hv50k-2016-15283	71.101
1H	1	JHI-Hv50k-2016-15302	71.6962
1H	1	JHI-Hv50k-2016-15349	71.9869
1H	1	JHI-Hv50k-2016-15419	72.913
1H	1	BOPA1_6081-850	72.913
1H	1	JHI-Hv50k-2016-15317	72.913
1H	1	JHI-Hv50k-2016-15322	72.913
1H	1	JHI-Hv50k-2016-15341	72.913
1H	1	JHI-Hv50k-2016-15348	72.913
1H	1	JHI-Hv50k-2016-15452	74.1555
1H	1	JHI-Hv50k-2016-15407	74.1555
1H	1	JHI-Hv50k-2016-15410	74.1555
1H	1	JHI-Hv50k-2016-15707	74.4531
1H	1	JHI-Hv50k-2016-15722	76.642
1H	1	JHI-Hv50k-2016-15607	76.642
1H	1	JHI-Hv50k-2016-15705	76.9327
1H	1	BOPA2_12_31276	76.9327
1H	1	JHI-Hv50k-2016-15608	76.9327
1H	1	JHI-Hv50k-2016-15609	76.9327
1H	1	JHI-Hv50k-2016-16286	77.5175
1H	1	JHI-Hv50k-2016-16524	80.2982
1H	1	JHI-Hv50k-2016-16125	80.2982
1H	1	JHI-Hv50k-2016-16143	80.2982
1H	1	JHI-Hv50k-2016-16150	80.2982
1H	1	JHI-Hv50k-2016-16178	80.2982
1H	1	JHI-Hv50k-2016-16185	80.2982
1H	1	JHI-Hv50k-2016-16203	80.2982
1H	1	JHI-Hv50k-2016-16218	80.2982
1H	1	JHI-Hv50k-2016-16224	80.2982
1H	1	JHI-Hv50k-2016-16250	80.2982
1H	1	JHI-Hv50k-2016-16257	80.2982
1H	1	JHI-Hv50k-2016-16542	81.8046
1H	1	JHI-Hv50k-2016-16466	81.8046
1H	1	JHI-Hv50k-2016-16467	81.8046
1H	1	JHI-Hv50k-2016-16474	81.8046
1H	1	JHI-Hv50k-2016-16490	81.8046
1H	1	JHI-Hv50k-2016-16494	81.8046
1H	1	JHI-Hv50k-2016-16508	81.8046
1H	1	JHI-Hv50k-2016-16509	81.8046
1H	1	JHI-Hv50k-2016-16510	81.8046
1H	1	JHI-Hv50k-2016-16521	81.8046
1H	1	JHI-Hv50k-2016-16527	82.1077
1H	1	JHI-Hv50k-2016-16413	83.3425
1H	1	JHI-Hv50k-2016-16331	83.3425
1H	1	JHI-Hv50k-2016-16456	83.3425
1H	1	JHI-Hv50k-2016-16460	83.3425
1H	1	JHI-Hv50k-2016-16470	83.3425
1H	1	JHI-Hv50k-2016-16472	83.3425
1H	1	JHI-Hv50k-2016-16492	83.3425
1H	1	JHI-Hv50k-2016-16495	83.3425
1H	1	JHI-Hv50k-2016-16496	83.3425
1H	1	JHI-Hv50k-2016-16500	83.3425
1H	1	JHI-Hv50k-2016-16504	83.3425
1H	1	JHI-Hv50k-2016-16506	83.3425
1H	1	JHI-Hv50k-2016-16518	83.3425
1H	1	SCRI_RS_161702	83.9308
1H	1	JHI-Hv50k-2016-16396	84.2232
1H	1	JHI-Hv50k-2016-16605	84.2232
1H	1	JHI-Hv50k-2016-16388	84.2232
1H	1	JHI-Hv50k-2016-16391	84.2232
1H	1	JHI-Hv50k-2016-16404	84.2232
1H	1	JHI-Hv50k-2016-16559	84.2232
1H	1	JHI-Hv50k-2016-16560	84.2232
1H	1	JHI-Hv50k-2016-16626	84.5244
1H	1	JHI-Hv50k-2016-16575	84.5244
1H	1	JHI-Hv50k-2016-16601	84.5244
1H	1	JHI-Hv50k-2016-16604	84.5244
1H	1	JHI-Hv50k-2016-16657	85.7516
1H	1	JHI-Hv50k-2016-16622	85.7516
1H	1	JHI-Hv50k-2016-16623	85.7516
1H	1	JHI-Hv50k-2016-16624	85.7516
1H	1	JHI-Hv50k-2016-16625	85.7516
1H	1	JHI-Hv50k-2016-16854	86.333
1H	1	JHI-Hv50k-2016-16644	86.333
1H	1	JHI-Hv50k-2016-16654	86.333
1H	1	JHI-Hv50k-2016-16655	86.333
1H	1	JHI-Hv50k-2016-16715	87.8127
1H	1	BOPA2_12_31177	87.8127
1H	1	JHI-Hv50k-2016-16731	87.8127
1H	1	JHI-Hv50k-2016-16733	87.8127
1H	1	JHI-Hv50k-2016-16778	87.8127
1H	1	JHI-Hv50k-2016-16839	87.8127
1H	1	JHI-Hv50k-2016-16845	87.8127
1H	1	JHI-Hv50k-2016-17043	88.1104
1H	1	JHI-Hv50k-2016-16677	88.1104
1H	1	JHI-Hv50k-2016-16684	88.1104
1H	1	JHI-Hv50k-2016-16711	88.1104
1H	1	JHI-Hv50k-2016-17066	89.9631
1H	1	JHI-Hv50k-2016-17142	90.2538
1H	1	SCRI_RS_222748	90.8386
1H	1	JHI-Hv50k-2016-17082	90.8386
1H	1	JHI-Hv50k-2016-17085	90.8386
1H	1	JHI-Hv50k-2016-17086	90.8386
1H	1	JHI-Hv50k-2016-17277	92.6799
1H	1	JHI-Hv50k-2016-17394	94.2429
1H	1	JHI-Hv50k-2016-17275	94.2429
1H	1	JHI-Hv50k-2016-17362	94.8347
1H	1	JHI-Hv50k-2016-17393	94.8347
1H	1	JHI-Hv50k-2016-17219	94.8347
1H	1	JHI-Hv50k-2016-17441	95.1377
1H	1	JHI-Hv50k-2016-17206	95.1377
1H	1	JHI-Hv50k-2016-17218	95.1377
1H	1	JHI-Hv50k-2016-17164	95.4426
1H	1	JHI-Hv50k-2016-17165	96.0206
1H	1	JHI-Hv50k-2016-17159	96.0206
1H	1	JHI-Hv50k-2016-17241	96.5987
1H	1	JHI-Hv50k-2016-17163	96.5987
1H	1	JHI-Hv50k-2016-17442	96.8861
1H	1	BOPA2_12_11498	96.8861
1H	1	JHI-Hv50k-2016-17222	96.8861
1H	1	JHI-Hv50k-2016-17226	96.8861
1H	1	JHI-Hv50k-2016-17238	96.8861
1H	1	BOPA2_12_30336	97.1768
1H	1	JHI-Hv50k-2016-17431	97.1768
1H	1	SCRI_RS_153785	98.3675
1H	1	SCRI_RS_140837	99.8472
1H	1	JHI-Hv50k-2016-17526	99.8472
1H	1	JHI-Hv50k-2016-17533	99.8472
1H	1	SCRI_RS_189637	100.425
1H	1	JHI-Hv50k-2016-17967	100.425
1H	1	JHI-Hv50k-2016-17993	101.313
1H	1	JHI-Hv50k-2016-18027	101.313
1H	1	JHI-Hv50k-2016-17683	101.605
1H	1	JHI-Hv50k-2016-17903	102.515
1H	1	JHI-Hv50k-2016-17906	103.117
1H	1	JHI-Hv50k-2016-17884	103.117
1H	1	JHI-Hv50k-2016-17895	103.117
1H	1	JHI-Hv50k-2016-17901	103.117
1H	1	BOPA1_6382-396	103.415
1H	1	JHI-Hv50k-2016-17883	103.415
1H	1	JHI-Hv50k-2016-17888	103.415
1H	1	JHI-Hv50k-2016-17893	103.415
1H	1	JHI-Hv50k-2016-17894	103.415
1H	1	JHI-Hv50k-2016-17896	103.415
1H	1	JHI-Hv50k-2016-17900	103.415
1H	1	JHI-Hv50k-2016-17902	103.415
1H	1	JHI-Hv50k-2016-17904	103.415
1H	1	JHI-Hv50k-2016-18699	105.886
1H	1	JHI-Hv50k-2016-18861	107.383
1H	1	BOPA2_12_10314	107.383
1H	1	JHI-Hv50k-2016-18833	108.281
1H	1	JHI-Hv50k-2016-19015	108.877
1H	1	JHI-Hv50k-2016-18950	109.78
1H	1	BOPA1_2407-1771	109.78
1H	1	JHI-Hv50k-2016-19169	110.082
1H	1	JHI-Hv50k-2016-19198	110.39
1H	1	BOPA1_2265-363	110.39
1H	1	JHI-Hv50k-2016-19014	110.39
1H	1	JHI-Hv50k-2016-19145	110.39
1H	1	JHI-Hv50k-2016-19160	110.39
1H	1	SCRI_RS_151764	110.695
1H	1	JHI-Hv50k-2016-19718	111.29
1H	1	BOPA1_3710-852	111.29
1H	1	BOPA2_12_30683	111.29
1H	1	BOPA2_12_31467	111.29
1H	1	JHI-Hv50k-2016-19255	111.29
1H	1	JHI-Hv50k-2016-19261	111.29
1H	1	JHI-Hv50k-2016-19267	111.29
1H	1	JHI-Hv50k-2016-19484	111.29
1H	1	JHI-Hv50k-2016-19489	111.29
1H	1	JHI-Hv50k-2016-19505	111.29
1H	1	JHI-Hv50k-2016-19531	111.29
1H	1	JHI-Hv50k-2016-19660	111.29
1H	1	JHI-Hv50k-2016-19743	111.586
1H	1	JHI-Hv50k-2016-19669	111.586
1H	1	JHI-Hv50k-2016-19699	111.586
1H	1	JHI-Hv50k-2016-19752	112.185
1H	1	JHI-Hv50k-2016-19711	112.185
1H	1	JHI-Hv50k-2016-19725	112.185
1H	1	JHI-Hv50k-2016-19406	112.483
1H	1	JHI-Hv50k-2016-19521	113.695
1H	1	JHI-Hv50k-2016-19396	113.695
1H	1	JHI-Hv50k-2016-19675	114.29
1H	1	BOPA2_12_30796	114.59
1H	1	BOPA1_5019-879	116.454
1H	1	SCRI_RS_85918	117.049
1H	1	JHI-Hv50k-2016-20344	118.262
1H	1	JHI-Hv50k-2016-20076	118.262
1H	1	SCRI_RS_85917	118.262
1H	1	SCRI_RS_82327	118.568
1H	1	JHI-Hv50k-2016-20303	118.568
1H	1	JHI-Hv50k-2016-20318	118.568
1H	1	BOPA1_ConsensusGBS0342-1	119.178
1H	1	BOPA1_3444-1044	119.178
1H	1	JHI-Hv50k-2016-20419	119.178
1H	1	JHI-Hv50k-2016-20431	119.178
1H	1	JHI-Hv50k-2016-20454	119.178
1H	1	JHI-Hv50k-2016-20549	119.178
1H	1	JHI-Hv50k-2016-20585	119.178
1H	1	JHI-Hv50k-2016-20590	119.178
1H	1	JHI-Hv50k-2016-20636	119.178
1H	1	JHI-Hv50k-2016-20692	119.178
1H	1	JHI-Hv50k-2016-20725	119.178
1H	1	SCRI_RS_17924	119.178
1H	1	BOPA2_12_30438	119.788
1H	1	JHI-Hv50k-2016-378616	120.726
1H	1	BOPA2_12_10159	120.726
1H	1	JHI-Hv50k-2016-22762	121.048
1H	1	BOPA2_12_30043	122.322
1H	1	BOPA2_12_30562	122.62
1H	1	SCRI_RS_193640	122.916
1H	1	BOPA1_4163-1786	122.916
1H	1	JHI-Hv50k-2016-23064	123.504
1H	1	BOPA1_2851-848	123.504
1H	1	JHI-Hv50k-2016-22836	123.504
1H	1	JHI-Hv50k-2016-22858	123.504
1H	1	JHI-Hv50k-2016-22869	123.504
1H	1	JHI-Hv50k-2016-22875	123.504
1H	1	JHI-Hv50k-2016-22927	123.504
1H	1	JHI-Hv50k-2016-23022	123.504
1H	1	JHI-Hv50k-2016-23041	123.504
1H	1	JHI-Hv50k-2016-23106	123.504
1H	1	JHI-Hv50k-2016-23109	123.504
1H	1	SCRI_RS_141511	123.504
1H	1	JHI-Hv50k-2016-21094	123.798
1H	1	JHI-Hv50k-2016-22829	124.39
1H	1	JHI-Hv50k-2016-20967	124.682
1H	1	JHI-Hv50k-2016-21079	124.682
1H	1	JHI-Hv50k-2016-21080	124.682
1H	1	JHI-Hv50k-2016-21081	124.682
1H	1	JHI-Hv50k-2016-21086	124.682
1H	1	JHI-Hv50k-2016-21104	124.682
1H	1	JHI-Hv50k-2016-21127	124.682
1H	1	JHI-Hv50k-2016-21131	124.682
1H	1	JHI-Hv50k-2016-21136	124.682
1H	1	JHI-Hv50k-2016-21166	124.682
1H	1	JHI-Hv50k-2016-21380	124.682
1H	1	JHI-Hv50k-2016-21391	124.682
1H	1	JHI-Hv50k-2016-21445	124.682
1H	1	JHI-Hv50k-2016-21472	124.682
1H	1	JHI-Hv50k-2016-21592	124.682
1H	1	JHI-Hv50k-2016-21611	124.682
1H	1	JHI-Hv50k-2016-21677	124.682
1H	1	JHI-Hv50k-2016-21679	124.682
1H	1	JHI-Hv50k-2016-21727	124.682
1H	1	JHI-Hv50k-2016-21742	124.682
1H	1	JHI-Hv50k-2016-21751	124.682
1H	1	JHI-Hv50k-2016-21844	124.682
1H	1	JHI-Hv50k-2016-21846	124.682
1H	1	JHI-Hv50k-2016-21903	124.682
1H	1	JHI-Hv50k-2016-21932	124.682
1H	1	JHI-Hv50k-2016-22058	124.682
1H	1	JHI-Hv50k-2016-22069	124.682
1H	1	JHI-Hv50k-2016-22091	124.682
1H	1	JHI-Hv50k-2016-22138	124.682
1H	1	JHI-Hv50k-2016-22145	124.682
1H	1	JHI-Hv50k-2016-22200	124.682
1H	1	JHI-Hv50k-2016-22269	124.682
1H	1	JHI-Hv50k-2016-22293	124.682
1H	1	JHI-Hv50k-2016-22309	124.682
1H	1	JHI-Hv50k-2016-22318	124.682
1H	1	JHI-Hv50k-2016-22324	124.682
1H	1	JHI-Hv50k-2016-22341	124.682
1H	1	JHI-Hv50k-2016-22354	124.682
1H	1	JHI-Hv50k-2016-22410	124.682
1H	1	JHI-Hv50k-2016-22442	124.682
1H	1	JHI-Hv50k-2016-22497	124.682
1H	1	JHI-Hv50k-2016-22546	124.682
1H	1	JHI-Hv50k-2016-22575	124.682
1H	1	JHI-Hv50k-2016-22580	124.682
1H	1	JHI-Hv50k-2016-22586	124.682
1H	1	JHI-Hv50k-2016-21042	124.976
1H	1	JHI-Hv50k-2016-20825	125.272
1H	1	JHI-Hv50k-2016-20896	125.272
1H	1	JHI-Hv50k-2016-20908	125.272
1H	1	JHI-Hv50k-2016-21018	125.272
1H	1	JHI-Hv50k-2016-21022	125.272
1H	1	JHI-Hv50k-2016-21036	125.272
1H	1	SCRI_RS_139785	125.568
1H	1	JHI-Hv50k-2016-20766	125.568
1H	1	JHI-Hv50k-2016-20767	125.568
1H	1	JHI-Hv50k-2016-20781	125.568
1H	1	JHI-Hv50k-2016-20789	125.568
1H	1	JHI-Hv50k-2016-20796	125.568
1H	1	JHI-Hv50k-2016-20804	125.568
1H	1	JHI-Hv50k-2016-20746	126.466
1H	1	JHI-Hv50k-2016-20828	127.055
1H	1	JHI-Hv50k-2016-21026	127.942
1H	1	BOPA1_8613-278	127.942
1H	1	JHI-Hv50k-2016-20770	127.942
1H	1	JHI-Hv50k-2016-20776	127.942
1H	1	JHI-Hv50k-2016-21076	128.235
1H	1	JHI-Hv50k-2016-20853	128.235
1H	1	JHI-Hv50k-2016-23192	128.527
1H	1	JHI-Hv50k-2016-23273	128.834
1H	1	JHI-Hv50k-2016-23330	129.455
1H	1	SCRI_RS_213103	130.061
1H	1	JHI-Hv50k-2016-23511	130.965
1H	1	BOPA1_4020-643	130.965
1H	1	BOPA2_12_31208	130.965
1H	1	JHI-Hv50k-2016-23586	130.965
1H	1	JHI-Hv50k-2016-23594	130.965
1H	1	JHI-Hv50k-2016-23613	130.965
1H	1	JHI-Hv50k-2016-23624	130.965
1H	1	JHI-Hv50k-2016-23640	130.965
1H	1	JHI-Hv50k-2016-23647	130.965
1H	1	JHI-Hv50k-2016-23694	130.965
1H	1	JHI-Hv50k-2016-23706	130.965
1H	1	JHI-Hv50k-2016-23721	130.965
1H	1	JHI-Hv50k-2016-23727	130.965
1H	1	JHI-Hv50k-2016-23754	130.965
1H	1	JHI-Hv50k-2016-23818	130.965
1H	1	JHI-Hv50k-2016-23829	130.965
1H	1	JHI-Hv50k-2016-23852	130.965
1H	1	JHI-Hv50k-2016-23940	130.965
1H	1	JHI-Hv50k-2016-23949	130.965
1H	1	JHI-Hv50k-2016-23975	130.965
1H	1	JHI-Hv50k-2016-23993	130.965
1H	1	JHI-Hv50k-2016-24013	130.965
1H	1	JHI-Hv50k-2016-24165	130.965
1H	1	JHI-Hv50k-2016-24315	130.965
1H	1	JHI-Hv50k-2016-24407	130.965
1H	1	JHI-Hv50k-2016-24426	130.965
1H	1	JHI-Hv50k-2016-24433	130.965
1H	1	JHI-Hv50k-2016-24484	130.965
1H	1	JHI-Hv50k-2016-24486	130.965
1H	1	JHI-Hv50k-2016-24596	130.965
1H	1	JHI-Hv50k-2016-24600	130.965
1H	1	JHI-Hv50k-2016-24648	130.965
1H	1	JHI-Hv50k-2016-24730	130.965
1H	1	JHI-Hv50k-2016-24762	130.965
1H	1	SCRI_RS_155439	130.965
1H	1	SCRI_RS_186830	130.965
1H	1	SCRI_RS_189586	130.965
1H	1	SCRI_RS_143927	130.965
1H	1	JHI-Hv50k-2016-23277	131.261
1H	1	BOPA2_12_31381	131.261
1H	1	JHI-Hv50k-2016-23430	131.261
1H	1	JHI-Hv50k-2016-23486	131.261
1H	1	JHI-Hv50k-2016-23499	131.261
1H	1	SCRI_RS_7197	132.148
1H	1	JHI-Hv50k-2016-25062	133.956
1H	1	JHI-Hv50k-2016-24838	133.956
1H	1	JHI-Hv50k-2016-24851	133.956
1H	1	SCRI_RS_132604	133.956
1H	1	JHI-Hv50k-2016-24903	134.839
1H	1	JHI-Hv50k-2016-24939	134.839
1H	1	JHI-Hv50k-2016-25001	134.839
1H	1	JHI-Hv50k-2016-25043	134.839
1H	1	SCRI_RS_216058	135.424
1H	1	JHI-Hv50k-2016-26750	135.723
1H	1	JHI-Hv50k-2016-26630	136.326
1H	1	BOPA1_4793-777	136.326
1H	1	JHI-Hv50k-2016-26645	136.326
1H	1	JHI-Hv50k-2016-26709	136.326
1H	1	BOPA1_5297-796	136.625
1H	1	SCRI_RS_118168	137.227
1H	1	SCRI_RS_109060	138.411
1H	1	BOPA1_3689-1101	138.411
1H	1	BOPA1_4716-1205	138.411
1H	1	BOPA2_12_30110	138.411
1H	1	BOPA2_12_30694	138.411
1H	1	JHI-Hv50k-2016-27008	138.411
1H	1	JHI-Hv50k-2016-27013	138.411
1H	1	JHI-Hv50k-2016-27021	138.411
1H	1	JHI-Hv50k-2016-27050	138.411
1H	1	JHI-Hv50k-2016-27089	138.411
1H	1	JHI-Hv50k-2016-27127	138.411
1H	1	JHI-Hv50k-2016-27177	138.411
1H	1	JHI-Hv50k-2016-27205	138.411
1H	1	JHI-Hv50k-2016-27240	138.411
1H	1	JHI-Hv50k-2016-27275	138.411
1H	1	JHI-Hv50k-2016-27365	138.411
1H	1	JHI-Hv50k-2016-27468	138.411
1H	1	JHI-Hv50k-2016-27514	138.411
1H	1	JHI-Hv50k-2016-27562	138.411
1H	1	JHI-Hv50k-2016-27563	138.411
1H	1	JHI-Hv50k-2016-27566	138.411
1H	1	JHI-Hv50k-2016-27700	139.294
1H	1	BOPA1_7284-710	139.294
1H	1	BOPA1_ABC13652-1-2-156	139.294
1H	1	JHI-Hv50k-2016-27571	139.294
1H	1	JHI-Hv50k-2016-27619	139.294
1H	1	JHI-Hv50k-2016-27637	139.294
1H	1	JHI-Hv50k-2016-27651	139.294
1H	1	JHI-Hv50k-2016-27680	139.294
1H	1	JHI-Hv50k-2016-27685	139.294
1H	1	JHI-Hv50k-2016-27727	140.8
1H	1	BOPA2_12_30786	140.8
1H	1	SCRI_RS_119743	141.682
1H	1	SCRI_RS_148600	142.267
1H	1	BOPA2_12_30672	142.267
1H	1	SCRI_RS_198546	142.558
1H	1	BOPA1_8743-197	142.558
1H	1	BOPA2_12_30478	142.558
1H	1	BOPA2_12_30499	142.558
1H	1	BOPA2_12_30750	142.558
1H	1	JHI-Hv50k-2016-27737	142.558
1H	1	JHI-Hv50k-2016-27738	142.558
1H	1	JHI-Hv50k-2016-27761	142.558
1H	1	JHI-Hv50k-2016-27768	142.558
1H	1	JHI-Hv50k-2016-27785	142.558
1H	1	JHI-Hv50k-2016-27787	142.558
1H	1	JHI-Hv50k-2016-27805	142.558
1H	1	JHI-Hv50k-2016-27806	142.558
1H	1	JHI-Hv50k-2016-27810	142.558
1H	1	SCRI_RS_167877	142.859
1H	1	BOPA1_7800-594	142.859
1H	1	JHI-Hv50k-2016-27829	142.859
1H	1	JHI-Hv50k-2016-27837	142.859
1H	1	JHI-Hv50k-2016-27864	142.859
1H	1	JHI-Hv50k-2016-27868	142.859
1H	1	JHI-Hv50k-2016-27873	142.859
1H	1	JHI-Hv50k-2016-27889	142.859
1H	1	JHI-Hv50k-2016-27903	142.859
1H	1	JHI-Hv50k-2016-27921	142.859
1H	1	JHI-Hv50k-2016-27941	142.859
1H	1	JHI-Hv50k-2016-27954	142.859
1H	1	JHI-Hv50k-2016-28014	142.859
1H	1	JHI-Hv50k-2016-28053	144.086
1H	1	SCRI_RS_161643	144.375
1H	1	JHI-Hv50k-2016-28052	144.375
1H	1	JHI-Hv50k-2016-28251	144.664
1H	1	JHI-Hv50k-2016-28056	144.664
1H	1	JHI-Hv50k-2016-28062	144.664
1H	1	JHI-Hv50k-2016-28073	144.664
1H	1	JHI-Hv50k-2016-28315	147.105
1H	1	JHI-Hv50k-2016-28171	147.105
1H	1	JHI-Hv50k-2016-28209	147.105
1H	1	JHI-Hv50k-2016-28210	147.105
1H	1	JHI-Hv50k-2016-28218	147.105
1H	1	JHI-Hv50k-2016-28331	147.398
1H	1	JHI-Hv50k-2016-28314	147.398
1H	1	BOPA2_12_10198	147.69
1H	1	JHI-Hv50k-2016-28416	148.282
1H	1	JHI-Hv50k-2016-28745	148.574
1H	1	JHI-Hv50k-2016-28364	148.574
1H	1	JHI-Hv50k-2016-28743	149.765
1H	1	JHI-Hv50k-2016-28733	149.765
1H	1	JHI-Hv50k-2016-28734	149.765
1H	1	BOPA1_6118-595	150.057
1H	1	JHI-Hv50k-2016-28732	150.057
1H	1	JHI-Hv50k-2016-28880	150.366
1H	1	JHI-Hv50k-2016-29031	151.624
1H	1	JHI-Hv50k-2016-29053	151.917
1H	1	JHI-Hv50k-2016-28956	151.917
1H	1	JHI-Hv50k-2016-29015	151.917
1H	1	JHI-Hv50k-2016-29001	152.209
1H	1	JHI-Hv50k-2016-29039	152.209
1H	1	JHI-Hv50k-2016-29162	152.505
1H	1	JHI-Hv50k-2016-29000	152.505
1H	1	JHI-Hv50k-2016-29153	153.1
1H	1	JHI-Hv50k-2016-29056	153.1
1H	1	JHI-Hv50k-2016-29135	153.1
1H	1	JHI-Hv50k-2016-29136	153.1
1H	1	JHI-Hv50k-2016-265803	153.403
1H	1	JHI-Hv50k-2016-29259	153.706
1H	1	JHI-Hv50k-2016-29220	154.589
1H	1	JHI-Hv50k-2016-29181	154.589
1H	1	JHI-Hv50k-2016-29224	154.589
1H	1	JHI-Hv50k-2016-29255	154.589
1H	1	JHI-Hv50k-2016-29236	154.879
1H	1	JHI-Hv50k-2016-29288	155.173
1H	1	BOPA1_5402-929	155.173
1H	1	JHI-Hv50k-2016-29177	155.173
1H	1	JHI-Hv50k-2016-29600	156.066
1H	1	JHI-Hv50k-2016-29271	156.066
1H	1	JHI-Hv50k-2016-29272	156.066
1H	1	SCRI_RS_156506	156.676
1H	1	JHI-Hv50k-2016-29539	156.676
1H	1	JHI-Hv50k-2016-29552	156.676
1H	1	JHI-Hv50k-2016-29574	156.676
1H	1	JHI-Hv50k-2016-29798	156.977
1H	1	BOPA1_8486-1964	156.977
1H	1	JHI-Hv50k-2016-29301	156.977
1H	1	JHI-Hv50k-2016-29333	156.977
1H	1	JHI-Hv50k-2016-29418	156.977
1H	1	JHI-Hv50k-2016-29419	156.977
1H	1	JHI-Hv50k-2016-29420	156.977
1H	1	JHI-Hv50k-2016-29421	156.977
1H	1	JHI-Hv50k-2016-29428	156.977
1H	1	JHI-Hv50k-2016-29435	156.977
1H	1	JHI-Hv50k-2016-29468	156.977
1H	1	JHI-Hv50k-2016-29481	156.977
1H	1	JHI-Hv50k-2016-29504	156.977
1H	1	JHI-Hv50k-2016-29605	156.977
1H	1	JHI-Hv50k-2016-29606	156.977
1H	1	JHI-Hv50k-2016-29607	156.977
1H	1	JHI-Hv50k-2016-30124	157.576
1H	1	JHI-Hv50k-2016-29780	157.576
1H	1	JHI-Hv50k-2016-30044	158.158
1H	1	SCRI_RS_207081	158.158
1H	1	JHI-Hv50k-2016-30466	158.447
1H	1	JHI-Hv50k-2016-30491	159.324
1H	1	JHI-Hv50k-2016-30423	159.611
1H	1	BOPA2_12_30115	159.611
1H	1	JHI-Hv50k-2016-30413	160.494
1H	1	JHI-Hv50k-2016-30148	160.494
1H	1	JHI-Hv50k-2016-30181	160.494
1H	1	JHI-Hv50k-2016-30277	160.494
1H	1	JHI-Hv50k-2016-30279	160.494
1H	1	JHI-Hv50k-2016-30337	160.494
1H	1	JHI-Hv50k-2016-30342	160.494
1H	1	JHI-Hv50k-2016-30384	160.494
1H	1	JHI-Hv50k-2016-30414	160.494
1H	1	JHI-Hv50k-2016-30421	160.494
1H	1	JHI-Hv50k-2016-30422	160.494
1H	1	SCRI_RS_122216	160.788
1H	1	JHI-Hv50k-2016-30276	160.788
1H	1	JHI-Hv50k-2016-30407	160.788
1H	1	JHI-Hv50k-2016-30859	161.986
1H	1	JHI-Hv50k-2016-30776	161.986
1H	1	JHI-Hv50k-2016-30821	161.986
1H	1	JHI-Hv50k-2016-30876	161.986
1H	1	JHI-Hv50k-2016-30879	161.986
1H	1	JHI-Hv50k-2016-30881	161.986
1H	1	JHI-Hv50k-2016-30897	161.986
1H	1	JHI-Hv50k-2016-30937	161.986
1H	1	JHI-Hv50k-2016-30938	161.986
1H	1	JHI-Hv50k-2016-30978	161.986
1H	1	JHI-Hv50k-2016-30987	161.986
1H	1	JHI-Hv50k-2016-30991	161.986
1H	1	JHI-Hv50k-2016-31007	161.986
1H	1	JHI-Hv50k-2016-31367	162.278
1H	1	BOPA1_3845-1089	162.278
1H	1	JHI-Hv50k-2016-30793	162.278
1H	1	JHI-Hv50k-2016-30803	162.278
1H	1	JHI-Hv50k-2016-30804	162.278
1H	1	JHI-Hv50k-2016-31279	162.87
1H	1	JHI-Hv50k-2016-31283	162.87
1H	1	JHI-Hv50k-2016-31297	162.87
1H	1	JHI-Hv50k-2016-31310	162.87
1H	1	JHI-Hv50k-2016-31323	162.87
1H	1	JHI-Hv50k-2016-31324	162.87
1H	1	JHI-Hv50k-2016-31327	162.87
1H	1	JHI-Hv50k-2016-31328	162.87
1H	1	JHI-Hv50k-2016-31332	162.87
1H	1	JHI-Hv50k-2016-31333	162.87
1H	1	SCRI_RS_192779a	162.87
1H	1	JHI-Hv50k-2016-31529	164.054
1H	1	JHI-Hv50k-2016-31248	164.054
1H	1	JHI-Hv50k-2016-31270	164.054
1H	1	JHI-Hv50k-2016-31277	164.054
1H	1	JHI-Hv50k-2016-31278	164.054
1H	1	JHI-Hv50k-2016-31358	164.054
1H	1	JHI-Hv50k-2016-31412	164.054
1H	1	JHI-Hv50k-2016-31423	164.054
1H	1	JHI-Hv50k-2016-31425	164.054
1H	1	SCRI_RS_130666	164.054
1H	1	SCRI_RS_236104	164.344
1H	1	SCRI_RS_182431	164.922
1H	1	JHI-Hv50k-2016-31576	164.922
1H	1	JHI-Hv50k-2016-31584	165.211
1H	1	JHI-Hv50k-2016-31595	165.211
1H	1	JHI-Hv50k-2016-31661	165.211
1H	1	JHI-Hv50k-2016-31679	165.211
1H	1	JHI-Hv50k-2016-31785	165.211
1H	1	SCRI_RS_21483	165.211
1H	1	JHI-Hv50k-2016-31649a	165.5
1H	1	JHI-Hv50k-2016-31801	165.5
1H	1	JHI-Hv50k-2016-31591	165.5
1H	1	JHI-Hv50k-2016-31804	166.078
1H	1	JHI-Hv50k-2016-31799	166.078
1H	1	JHI-Hv50k-2016-31835	166.366
1H	1	JHI-Hv50k-2016-31771	166.366
1H	1	JHI-Hv50k-2016-31802	166.366
1H	1	JHI-Hv50k-2016-31803	166.366
1H	1	JHI-Hv50k-2016-31832	166.944
1H	1	SCRI_RS_237999	166.944
1H	1	JHI-Hv50k-2016-32372	167.231
1H	1	JHI-Hv50k-2016-32022	167.231
1H	1	JHI-Hv50k-2016-32030	167.231
1H	1	JHI-Hv50k-2016-32383	167.231
1H	1	JHI-Hv50k-2016-32385	167.231
1H	1	JHI-Hv50k-2016-32394	167.519
1H	1	JHI-Hv50k-2016-32539	167.809
1H	1	JHI-Hv50k-2016-32560	168.102
1H	1	JHI-Hv50k-2016-32488	168.102
1H	1	JHI-Hv50k-2016-32607	168.392
1H	1	JHI-Hv50k-2016-32616	168.977
1H	1	JHI-Hv50k-2016-32542	168.977
1H	1	JHI-Hv50k-2016-32545	168.977
1H	1	JHI-Hv50k-2016-32582	168.977
1H	1	JHI-Hv50k-2016-32599	168.977
1H	1	JHI-Hv50k-2016-32600	168.977
1H	1	JHI-Hv50k-2016-32783	169.268
1H	1	JHI-Hv50k-2016-33056	171.065
1H	1	BOPA1_4178-1592	171.065
1H	1	JHI-Hv50k-2016-32691	171.065
1H	1	JHI-Hv50k-2016-32714	171.065
1H	1	JHI-Hv50k-2016-33104	171.376
1H	1	BOPA1_5768-469	171.376
1H	1	JHI-Hv50k-2016-32814	171.376
1H	1	JHI-Hv50k-2016-32818	171.376
1H	1	JHI-Hv50k-2016-32827	171.376
1H	1	JHI-Hv50k-2016-32856	171.376
1H	1	JHI-Hv50k-2016-32874	171.376
1H	1	JHI-Hv50k-2016-32893	171.376
1H	1	JHI-Hv50k-2016-32896	171.376
1H	1	JHI-Hv50k-2016-32931	171.376
1H	1	JHI-Hv50k-2016-32932	171.376
1H	1	JHI-Hv50k-2016-32948	171.376
1H	1	JHI-Hv50k-2016-32958	171.376
1H	1	JHI-Hv50k-2016-32971	171.376
1H	1	JHI-Hv50k-2016-32972	171.376
1H	1	JHI-Hv50k-2016-33013	171.376
1H	1	JHI-Hv50k-2016-33015	171.376
1H	1	JHI-Hv50k-2016-33019	171.376
1H	1	JHI-Hv50k-2016-33054	171.376
1H	1	JHI-Hv50k-2016-33109	174.301
1H	1	JHI-Hv50k-2016-33097	174.301
1H	1	JHI-Hv50k-2016-33099	174.301
1H	1	JHI-Hv50k-2016-33161	174.882
1H	1	JHI-Hv50k-2016-33364	177.935
1H	1	SCRI_RS_231735	179.119
1H	1	JHI-Hv50k-2016-33457	179.409
1H	1	JHI-Hv50k-2016-33180	179.409
1H	1	JHI-Hv50k-2016-33223	179.409
1H	1	JHI-Hv50k-2016-33241	179.409
1H	1	JHI-Hv50k-2016-33247	179.409
1H	1	JHI-Hv50k-2016-33258	179.409
1H	1	JHI-Hv50k-2016-33266	179.409
1H	1	JHI-Hv50k-2016-33389	179.409
1H	1	JHI-Hv50k-2016-33398	179.409
1H	1	JHI-Hv50k-2016-33399	179.409
1H	1	SCRI_RS_194015	180.292
1H	1	JHI-Hv50k-2016-33450	180.292
1H	1	JHI-Hv50k-2016-34594	180.593
1H	1	JHI-Hv50k-2016-34364	180.593
1H	1	JHI-Hv50k-2016-34382	180.593
1H	1	JHI-Hv50k-2016-34406	180.593
1H	1	JHI-Hv50k-2016-33552	180.894
1H	1	JHI-Hv50k-2016-34590	180.894
1H	1	SCRI_RS_236551	181.188
1H	1	JHI-Hv50k-2016-34210	181.479
1H	1	BOPA1_2459-237	181.479
1H	1	BOPA2_12_31179	181.479
1H	1	JHI-Hv50k-2016-33623	181.479
1H	1	JHI-Hv50k-2016-33638	181.479
1H	1	JHI-Hv50k-2016-33651	181.479
1H	1	JHI-Hv50k-2016-33745	181.479
1H	1	JHI-Hv50k-2016-33750	181.479
1H	1	JHI-Hv50k-2016-33868	181.479
1H	1	JHI-Hv50k-2016-33885	181.479
1H	1	JHI-Hv50k-2016-33931	181.479
1H	1	JHI-Hv50k-2016-34001	181.479
1H	1	JHI-Hv50k-2016-34002	181.479
1H	1	JHI-Hv50k-2016-34012	181.479
1H	1	JHI-Hv50k-2016-34151	181.479
1H	1	JHI-Hv50k-2016-34338	182.367
1H	1	JHI-Hv50k-2016-34209	182.367
1H	1	JHI-Hv50k-2016-34353	182.659
1H	1	JHI-Hv50k-2016-34297	182.659
1H	1	JHI-Hv50k-2016-34309	182.659
1H	1	JHI-Hv50k-2016-34522	182.955
1H	1	JHI-Hv50k-2016-34351	182.955
1H	1	JHI-Hv50k-2016-34352	182.955
1H	1	JHI-Hv50k-2016-34635	183.258
1H	1	SCRI_RS_219685	183.868
1H	1	JHI-Hv50k-2016-35308	185.481
1H	1	BOPA1_3675-2615	185.481
1H	1	JHI-Hv50k-2016-35205	185.481
1H	1	JHI-Hv50k-2016-35220	185.481
1H	1	SCRI_RS_206795	185.481
1H	1	JHI-Hv50k-2016-35376	185.794
1H	1	JHI-Hv50k-2016-35268	185.794
1H	1	JHI-Hv50k-2016-35452	186.386
1H	1	JHI-Hv50k-2016-35478	187.284
1H	1	BOPA1_10070-1435	187.284
1H	1	JHI-Hv50k-2016-35366	187.284
1H	1	JHI-Hv50k-2016-35375	187.284
1H	1	JHI-Hv50k-2016-35414	187.284
1H	1	JHI-Hv50k-2016-35448	187.284
1H	1	JHI-Hv50k-2016-35609	187.58
1H	1	JHI-Hv50k-2016-35429	187.58
1H	1	JHI-Hv50k-2016-35477	187.58
1H	1	JHI-Hv50k-2016-35703	187.872
1H	1	BOPA1_ABC16273-1-1-48	187.872
1H	1	JHI-Hv50k-2016-35526	187.872
1H	1	JHI-Hv50k-2016-35551	187.872
1H	1	SCRI_RS_133886	188.164
1H	1	JHI-Hv50k-2016-35696	188.164
1H	1	JHI-Hv50k-2016-35809	188.753
1H	1	JHI-Hv50k-2016-35714	188.753
1H	1	JHI-Hv50k-2016-35724	188.753
1H	1	JHI-Hv50k-2016-35759	188.753
1H	1	JHI-Hv50k-2016-35762	188.753
1H	1	JHI-Hv50k-2016-35888	189.951
1H	1	JHI-Hv50k-2016-35883	190.838
1H	1	JHI-Hv50k-2016-35822	190.838
1H	1	JHI-Hv50k-2016-35927	191.726
1H	1	JHI-Hv50k-2016-36072	192.015
1H	1	JHI-Hv50k-2016-35920	192.015
1H	1	SCRI_RS_157039	193.22
1H	1	JHI-Hv50k-2016-35988	193.22
1H	1	JHI-Hv50k-2016-36022	193.22
1H	1	JHI-Hv50k-2016-36049	193.22
1H	1	JHI-Hv50k-2016-36052	193.22
1H	1	JHI-Hv50k-2016-36284	193.815
1H	1	JHI-Hv50k-2016-36007	193.815
1H	1	JHI-Hv50k-2016-36037	193.815
1H	1	JHI-Hv50k-2016-36226	193.815
1H	1	JHI-Hv50k-2016-36356	194.992
1H	1	JHI-Hv50k-2016-36383	196.176
1H	1	JHI-Hv50k-2016-36338	196.176
1H	1	JHI-Hv50k-2016-36670	197.973
1H	1	JHI-Hv50k-2016-36644	201.73
1H	1	BOPA2_12_30298	201.73
1H	1	JHI-Hv50k-2016-36668	201.73
1H	1	JHI-Hv50k-2016-36645	202.628
1H	1	BOPA2_12_10166	203.261
1H	1	JHI-Hv50k-2016-36634	203.261
1H	1	JHI-Hv50k-2016-36605	203.576
1H	1	JHI-Hv50k-2016-36398	204.468
1H	1	JHI-Hv50k-2016-36456	204.468
1H	1	JHI-Hv50k-2016-36457	204.468
1H	1	JHI-Hv50k-2016-36460	204.468
1H	1	JHI-Hv50k-2016-36461	204.468
1H	1	JHI-Hv50k-2016-36485	204.468
1H	1	JHI-Hv50k-2016-36393	204.77
1H	1	JHI-Hv50k-2016-36684	205.383
1H	1	JHI-Hv50k-2016-36731	205.982
1H	1	BOPA1_2036-1027	205.982
1H	1	JHI-Hv50k-2016-36656	205.982
1H	1	BOPA2_12_30505	206.274
1H	1	JHI-Hv50k-2016-36690	206.274
1H	1	JHI-Hv50k-2016-36777	207.167
1H	1	JHI-Hv50k-2016-36867	207.462
1H	1	JHI-Hv50k-2016-36756	207.462
1H	1	JHI-Hv50k-2016-35401	208.06
1H	1	JHI-Hv50k-2016-36783	208.06
1H	1	JHI-Hv50k-2016-36785	208.06
1H	1	JHI-Hv50k-2016-36792	208.06
1H	1	JHI-Hv50k-2016-36828	208.06
1H	1	JHI-Hv50k-2016-36844	208.06
1H	1	JHI-Hv50k-2016-36848	208.06
1H	1	JHI-Hv50k-2016-36852	208.06
1H	1	JHI-Hv50k-2016-36987	208.992
1H	1	JHI-Hv50k-2016-35400	208.992
1H	1	JHI-Hv50k-2016-36973	209.913
1H	1	JHI-Hv50k-2016-36957	209.913
1H	1	JHI-Hv50k-2016-36965	210.504
1H	1	JHI-Hv50k-2016-37030	210.798
1H	1	BOPA2_12_30742	210.798
1H	1	JHI-Hv50k-2016-37069	211.394
1H	1	JHI-Hv50k-2016-37269	211.693
1H	1	JHI-Hv50k-2016-37026	211.693
1H	1	JHI-Hv50k-2016-37327	212.295
1H	1	JHI-Hv50k-2016-37164	212.295
1H	1	JHI-Hv50k-2016-37213	212.295
1H	1	JHI-Hv50k-2016-37214	212.295
1H	1	JHI-Hv50k-2016-37238	212.295
1H	1	JHI-Hv50k-2016-37267	212.295
1H	1	JHI-Hv50k-2016-37151	212.591
1H	1	JHI-Hv50k-2016-37296	212.591
1H	1	JHI-Hv50k-2016-37298	212.591
1H	1	SCRI_RS_188360	212.893
1H	1	BOPA1_4665-882	212.893
1H	1	JHI-Hv50k-2016-37148	212.893
1H	1	SCRI_RS_160234	215.081
1H	1	SCRI_RS_181239	215.374
1H	1	BOPA1_233-1327	215.962
1H	1	BOPA2_12_11267	217.46
1H	1	JHI-Hv50k-2016-37541	218.347
1H	1	SCRI_RS_156208	218.645
1H	1	BOPA1_713-972	219.24
1H	1	BOPA1_5772-1176	220.738
1H	1	JHI-Hv50k-2016-37607	222.546
1H	1	JHI-Hv50k-2016-37617	222.838
1H	1	JHI-Hv50k-2016-37599	222.838
1H	1	JHI-Hv50k-2016-37604	222.838
1H	1	JHI-Hv50k-2016-37632	225.264
1H	1	JHI-Hv50k-2016-37615	225.264
1H	1	JHI-Hv50k-2016-37640	226.448
1H	1	JHI-Hv50k-2016-37626	226.448
1H	1	JHI-Hv50k-2016-37630	226.448
1H	1	JHI-Hv50k-2016-37756	227.624
1H	1	JHI-Hv50k-2016-38000	231.748
1H	1	JHI-Hv50k-2016-38055	235.212
1H	1	JHI-Hv50k-2016-37984	235.212
1H	1	JHI-Hv50k-2016-37997	235.212
1H	1	JHI-Hv50k-2016-38446	235.503
1H	1	JHI-Hv50k-2016-38034	235.503
1H	1	JHI-Hv50k-2016-38514	235.794
1H	1	JHI-Hv50k-2016-38060	235.794
1H	1	JHI-Hv50k-2016-38061	235.794
1H	1	JHI-Hv50k-2016-38371	235.794
1H	1	SCRI_RS_135092	236.084
1H	1	SCRI_RS_157246	236.666
1H	1	BOPA1_6250-1056	236.666
1H	1	BOPA2_12_31160	236.666
1H	1	JHI-Hv50k-2016-38505	236.666
1H	1	JHI-Hv50k-2016-38596	236.666
1H	1	JHI-Hv50k-2016-38599	236.666
1H	1	JHI-Hv50k-2016-38600	236.666
1H	1	JHI-Hv50k-2016-38713	236.666
1H	1	JHI-Hv50k-2016-38518	236.957
1H	1	JHI-Hv50k-2016-38954	236.957
1H	1	JHI-Hv50k-2016-38082	237.541
1H	1	BOPA1_2881-935	237.541
1H	1	JHI-Hv50k-2016-38406	237.541
1H	1	JHI-Hv50k-2016-38416	237.541
1H	1	BOPA2_12_11144	238.451
1H	1	JHI-Hv50k-2016-38079	238.451
1H	1	JHI-Hv50k-2016-38080	238.451
1H	1	JHI-Hv50k-2016-38689	239.068
1H	1	JHI-Hv50k-2016-38834	239.367
1H	1	JHI-Hv50k-2016-38510	239.367
1H	1	JHI-Hv50k-2016-38564	239.367
1H	1	JHI-Hv50k-2016-38670	239.367
1H	1	JHI-Hv50k-2016-38819a	239.949
1H	1	JHI-Hv50k-2016-38985	239.949
1H	1	JHI-Hv50k-2016-38566	239.949
1H	1	JHI-Hv50k-2016-38586	239.949
1H	1	JHI-Hv50k-2016-38598	239.949
1H	1	JHI-Hv50k-2016-38624	239.949
1H	1	JHI-Hv50k-2016-38640	239.949
1H	1	JHI-Hv50k-2016-38655	239.949
1H	1	JHI-Hv50k-2016-38668	239.949
1H	1	JHI-Hv50k-2016-38674	239.949
1H	1	JHI-Hv50k-2016-38676	239.949
1H	1	JHI-Hv50k-2016-38685	239.949
1H	1	JHI-Hv50k-2016-38723	239.949
1H	1	JHI-Hv50k-2016-38725	239.949
1H	1	JHI-Hv50k-2016-38747	239.949
1H	1	JHI-Hv50k-2016-38760	239.949
1H	1	JHI-Hv50k-2016-38782	239.949
1H	1	JHI-Hv50k-2016-38788	239.949
1H	1	JHI-Hv50k-2016-38817	239.949
1H	1	JHI-Hv50k-2016-38822	239.949
1H	1	JHI-Hv50k-2016-38828	239.949
1H	1	JHI-Hv50k-2016-38829	239.949
1H	1	JHI-Hv50k-2016-38831	239.949
1H	1	JHI-Hv50k-2016-38832	239.949
1H	1	JHI-Hv50k-2016-38833	239.949
1H	1	JHI-Hv50k-2016-39015	240.241
1H	1	JHI-Hv50k-2016-38877	240.241
1H	1	JHI-Hv50k-2016-38881	240.241
1H	1	JHI-Hv50k-2016-38897	240.241
1H	1	JHI-Hv50k-2016-38928	240.241
1H	1	JHI-Hv50k-2016-38935	240.241
1H	1	JHI-Hv50k-2016-38946	240.241
1H	1	JHI-Hv50k-2016-38977	240.241
1H	1	JHI-Hv50k-2016-38978	240.241
1H	1	JHI-Hv50k-2016-39263	240.833
1H	1	JHI-Hv50k-2016-38997	240.833
1H	1	SCRI_RS_181300	242.652
1H	1	SCRI_RS_168562	242.95
1H	1	JHI-Hv50k-2016-39082	242.95
1H	1	JHI-Hv50k-2016-39262	242.95
1H	1	JHI-Hv50k-2016-39508	243.247
1H	1	JHI-Hv50k-2016-39220	243.247
1H	1	JHI-Hv50k-2016-39258	243.247
1H	1	JHI-Hv50k-2016-39280	243.247
1H	1	JHI-Hv50k-2016-39290	243.247
1H	1	JHI-Hv50k-2016-39293	243.247
1H	1	JHI-Hv50k-2016-39514	243.543
1H	1	BOPA1_4691-721	243.543
1H	1	JHI-Hv50k-2016-39425	243.543
1H	1	JHI-Hv50k-2016-39481	243.543
1H	1	JHI-Hv50k-2016-39482	243.543
1H	1	JHI-Hv50k-2016-39484	243.543
1H	1	JHI-Hv50k-2016-39498	243.543
1H	1	JHI-Hv50k-2016-39535	243.839
1H	1	JHI-Hv50k-2016-39445	243.839
1H	1	JHI-Hv50k-2016-39449	243.839
1H	1	JHI-Hv50k-2016-39454	243.839
1H	1	JHI-Hv50k-2016-39462	243.839
1H	1	JHI-Hv50k-2016-39463	243.839
1H	1	JHI-Hv50k-2016-39562	244.135
1H	1	JHI-Hv50k-2016-39522	244.135
1H	1	JHI-Hv50k-2016-39526	244.135
1H	1	JHI-Hv50k-2016-39694	244.73
1H	1	JHI-Hv50k-2016-39672	245.024
1H	1	JHI-Hv50k-2016-39609	245.024
1H	1	JHI-Hv50k-2016-39674	245.318
1H	1	SCRI_RS_144315	245.614
1H	1	JHI-Hv50k-2016-40456	245.91
1H	1	JHI-Hv50k-2016-39578	245.91
1H	1	JHI-Hv50k-2016-39579	245.91
1H	1	JHI-Hv50k-2016-39704	245.91
1H	1	JHI-Hv50k-2016-39712	245.91
1H	1	JHI-Hv50k-2016-39713	245.91
1H	1	JHI-Hv50k-2016-39736	245.91
1H	1	JHI-Hv50k-2016-40258	247.751
1H	1	SCRI_RS_209524	248.051
1H	1	JHI-Hv50k-2016-40782	248.348
1H	1	BOPA1_9757-582	248.348
1H	1	JHI-Hv50k-2016-40363	248.348
1H	1	JHI-Hv50k-2016-40367	248.348
1H	1	JHI-Hv50k-2016-40374	248.348
1H	1	JHI-Hv50k-2016-40379	248.348
1H	1	JHI-Hv50k-2016-40412	248.348
1H	1	JHI-Hv50k-2016-40510	248.348
1H	1	JHI-Hv50k-2016-40533	248.348
1H	1	JHI-Hv50k-2016-40558	248.348
1H	1	SCRI_RS_170389	248.348
1H	1	SCRI_RS_17486	248.348
1H	1	JHI-Hv50k-2016-40966	248.642
1H	1	BOPA1_3201-603	248.642
1H	1	JHI-Hv50k-2016-40712	248.642
1H	1	JHI-Hv50k-2016-40719	248.642
1H	1	JHI-Hv50k-2016-40775	248.642
1H	1	JHI-Hv50k-2016-40910	249.885
1H	1	JHI-Hv50k-2016-40963	249.885
1H	1	JHI-Hv50k-2016-41082	250.491
1H	1	BOPA1_8867-459	250.491
1H	1	JHI-Hv50k-2016-40869	250.491
1H	1	SCRI_RS_197263	250.79
1H	1	JHI-Hv50k-2016-41065	250.79
1H	1	JHI-Hv50k-2016-41161	251.092
1H	1	JHI-Hv50k-2016-41042	251.092
1H	1	JHI-Hv50k-2016-41046	251.092
1H	1	JHI-Hv50k-2016-41171	252.304
1H	1	JHI-Hv50k-2016-41155	252.304
1H	1	JHI-Hv50k-2016-41329	252.618
1H	1	JHI-Hv50k-2016-41163	252.618
1H	1	JHI-Hv50k-2016-41279	252.931
1H	1	JHI-Hv50k-2016-41265	252.931
1H	1	JHI-Hv50k-2016-41266	252.931
1H	1	JHI-Hv50k-2016-41283	252.931
1H	1	JHI-Hv50k-2016-41555	253.229
1H	1	JHI-Hv50k-2016-41264	253.229
1H	1	SCRI_RS_213675	253.526
1H	1	JHI-Hv50k-2016-41432	253.526
1H	1	JHI-Hv50k-2016-41481	253.526
1H	1	JHI-Hv50k-2016-41508	253.526
1H	1	JHI-Hv50k-2016-41553	253.526
1H	1	JHI-Hv50k-2016-41917	253.829
1H	1	BOPA2_12_31192	253.829
1H	1	JHI-Hv50k-2016-41717	253.829
1H	1	JHI-Hv50k-2016-41719	253.829
1H	1	JHI-Hv50k-2016-41782	253.829
1H	1	JHI-Hv50k-2016-41851	253.829
1H	1	JHI-Hv50k-2016-41855	253.829
1H	1	JHI-Hv50k-2016-42315	254.435
1H	1	SCRI_RS_199689	255.031
1H	1	JHI-Hv50k-2016-41873	255.031
1H	1	JHI-Hv50k-2016-41982	255.031
1H	1	JHI-Hv50k-2016-41993	255.031
1H	1	JHI-Hv50k-2016-42200	255.031
1H	1	JHI-Hv50k-2016-42543	255.94
1H	1	BOPA1_ABC11290-sfp44-06	255.94
1H	1	JHI-Hv50k-2016-42085	255.94
1H	1	JHI-Hv50k-2016-42132	255.94
1H	1	JHI-Hv50k-2016-42157	255.94
1H	1	JHI-Hv50k-2016-42269	255.94
1H	1	JHI-Hv50k-2016-42370	255.94
1H	1	JHI-Hv50k-2016-42387	255.94
1H	1	JHI-Hv50k-2016-42419	255.94
1H	1	JHI-Hv50k-2016-42947	256.546
1H	1	JHI-Hv50k-2016-42482	256.546
1H	1	JHI-Hv50k-2016-42483	256.546
1H	1	JHI-Hv50k-2016-42489	256.546
1H	1	JHI-Hv50k-2016-42490	256.546
1H	1	JHI-Hv50k-2016-42496	256.546
1H	1	JHI-Hv50k-2016-42511	256.546
1H	1	JHI-Hv50k-2016-42526	256.546
1H	1	JHI-Hv50k-2016-42536	256.546
1H	1	JHI-Hv50k-2016-42943	258.109
1H	1	JHI-Hv50k-2016-43106	259.041
1H	1	JHI-Hv50k-2016-43178	259.984
1H	1	JHI-Hv50k-2016-43224	261.219
1H	1	BOPA1_13589-175	261.522
1H	1	JHI-Hv50k-2016-43220	261.522
1H	1	SCRI_RS_188909	262.132
1H	1	BOPA1_1270-1263	262.132
1H	1	JHI-Hv50k-2016-43509	262.435
1H	1	JHI-Hv50k-2016-43487	262.435
1H	1	JHI-Hv50k-2016-43521	262.435
1H	1	JHI-Hv50k-2016-43542	262.435
1H	1	JHI-Hv50k-2016-43427	263.045
1H	1	JHI-Hv50k-2016-43414	263.045
1H	1	JHI-Hv50k-2016-43416	263.045
1H	1	JHI-Hv50k-2016-43474	263.045
1H	1	JHI-Hv50k-2016-43993	263.348
1H	1	JHI-Hv50k-2016-43370	263.348
1H	1	JHI-Hv50k-2016-44011	263.957
1H	1	JHI-Hv50k-2016-43607	263.957
1H	1	JHI-Hv50k-2016-43609	263.957
1H	1	JHI-Hv50k-2016-43648	263.957
1H	1	JHI-Hv50k-2016-43656	263.957
1H	1	JHI-Hv50k-2016-43682	263.957
1H	1	JHI-Hv50k-2016-43702	263.957
1H	1	JHI-Hv50k-2016-43714	263.957
1H	1	JHI-Hv50k-2016-43744	263.957
1H	1	JHI-Hv50k-2016-43765	263.957
1H	1	JHI-Hv50k-2016-43768	263.957
1H	1	JHI-Hv50k-2016-43771	263.957
1H	1	JHI-Hv50k-2016-43786	263.957
1H	1	JHI-Hv50k-2016-43787	263.957
1H	1	JHI-Hv50k-2016-43790	263.957
1H	1	JHI-Hv50k-2016-43794	263.957
1H	1	JHI-Hv50k-2016-43813	263.957
1H	1	JHI-Hv50k-2016-43815	263.957
1H	1	JHI-Hv50k-2016-43838	263.957
1H	1	JHI-Hv50k-2016-43845	263.957
1H	1	JHI-Hv50k-2016-43846	263.957
1H	1	JHI-Hv50k-2016-43859	263.957
1H	1	JHI-Hv50k-2016-43896	263.957
1H	1	JHI-Hv50k-2016-43900	263.957
1H	1	JHI-Hv50k-2016-43921	263.957
1H	1	JHI-Hv50k-2016-44085	264.564
1H	1	JHI-Hv50k-2016-43962	264.564
1H	1	JHI-Hv50k-2016-43969	264.564
1H	1	JHI-Hv50k-2016-43970	264.564
1H	1	SCRI_RS_235724	264.863
1H	1	JHI-Hv50k-2016-44905	265.465
1H	1	JHI-Hv50k-2016-44088	265.465
1H	1	SCRI_RS_154646	266.38
1H	1	JHI-Hv50k-2016-44694	266.38
1H	1	JHI-Hv50k-2016-44696	266.38
1H	1	JHI-Hv50k-2016-44742	266.38
1H	1	JHI-Hv50k-2016-44760	266.38
1H	1	JHI-Hv50k-2016-44780	266.38
1H	1	JHI-Hv50k-2016-44819	266.38
1H	1	JHI-Hv50k-2016-44844	266.38
1H	1	JHI-Hv50k-2016-44904	266.38
1H	1	JHI-Hv50k-2016-44436	266.678
1H	1	JHI-Hv50k-2016-44365	266.678
1H	1	JHI-Hv50k-2016-44333	266.678
1H	1	JHI-Hv50k-2016-44458	266.678
1H	1	JHI-Hv50k-2016-44464	266.678
1H	1	JHI-Hv50k-2016-44345	266.984
1H	1	SCRI_RS_213539	266.984
1H	1	JHI-Hv50k-2016-44059	266.984
1H	1	JHI-Hv50k-2016-44143	266.984
1H	1	JHI-Hv50k-2016-44236	266.984
1H	1	JHI-Hv50k-2016-44344	266.984
1H	1	JHI-Hv50k-2016-44101	267.617
1H	1	JHI-Hv50k-2016-44184	267.617
1H	1	JHI-Hv50k-2016-44228	267.617
1H	1	JHI-Hv50k-2016-44231	267.617
1H	1	JHI-Hv50k-2016-44263	267.617
1H	1	JHI-Hv50k-2016-44353	267.617
1H	1	SCRI_RS_199972	267.617
1H	1	SCRI_RS_236160	267.617
1H	1	JHI-Hv50k-2016-45075	267.93
1H	1	JHI-Hv50k-2016-44295	267.93
1H	1	JHI-Hv50k-2016-44526	267.93
1H	1	JHI-Hv50k-2016-44527	267.93
1H	1	JHI-Hv50k-2016-44528	267.93
1H	1	JHI-Hv50k-2016-44590	267.93
1H	1	JHI-Hv50k-2016-44643	267.93
1H	1	JHI-Hv50k-2016-44645	267.93
1H	1	JHI-Hv50k-2016-45557	268.834
1H	1	BOPA2_12_30191	269.76
1H	1	JHI-Hv50k-2016-45487	269.76
1H	1	JHI-Hv50k-2016-45494	269.76
1H	1	JHI-Hv50k-2016-45502	269.76
1H	1	JHI-Hv50k-2016-45554	269.76
1H	1	JHI-Hv50k-2016-45800	270.366
1H	1	JHI-Hv50k-2016-45866	271.259
1H	1	JHI-Hv50k-2016-46103	271.85
1H	1	JHI-Hv50k-2016-46004	272.146
1H	1	SCRI_RS_106754	272.442
1H	1	JHI-Hv50k-2016-45836	272.74
1H	1	JHI-Hv50k-2016-45770a	273.037
1H	1	SCRI_RS_232650	273.35
1H	1	SCRI_RS_206759	273.983
1H	1	JHI-Hv50k-2016-45591	273.983
1H	1	JHI-Hv50k-2016-45601	273.983
1H	1	JHI-Hv50k-2016-45678	273.983
1H	1	JHI-Hv50k-2016-45689	273.983
1H	1	JHI-Hv50k-2016-45713	273.983
1H	1	JHI-Hv50k-2016-45765	273.983
1H	1	JHI-Hv50k-2016-45776	273.983
1H	1	JHI-Hv50k-2016-45789	273.983
1H	1	SCRI_RS_106752	274.293
1H	1	JHI-Hv50k-2016-46106	274.293
1H	1	JHI-Hv50k-2016-46424	274.589
1H	1	JHI-Hv50k-2016-46104	274.589
1H	1	SCRI_RS_176063	275.817
1H	1	JHI-Hv50k-2016-46401	275.817
1H	1	JHI-Hv50k-2016-46410	275.817
1H	1	JHI-Hv50k-2016-46421	275.817
1H	1	JHI-Hv50k-2016-46586	276.12
1H	1	BOPA2_12_30532	276.12
1H	1	JHI-Hv50k-2016-46372	276.12
1H	1	JHI-Hv50k-2016-46373	276.12
1H	1	JHI-Hv50k-2016-46375	276.12
1H	1	JHI-Hv50k-2016-46381	276.12
1H	1	JHI-Hv50k-2016-46531	276.12
1H	1	JHI-Hv50k-2016-46789	276.432
1H	1	JHI-Hv50k-2016-46615	276.743
1H	1	JHI-Hv50k-2016-46630	276.743
1H	1	JHI-Hv50k-2016-46632	276.743
1H	1	JHI-Hv50k-2016-46640	276.743
1H	1	JHI-Hv50k-2016-46642	276.743
1H	1	JHI-Hv50k-2016-47009	277.044
1H	1	SCRI_RS_197337	278.294
1H	1	JHI-Hv50k-2016-46998	278.294
1H	1	JHI-Hv50k-2016-47006	278.294
1H	1	JHI-Hv50k-2016-47008	278.294
1H	1	JHI-Hv50k-2016-47220	278.594
1H	1	BOPA1_1625-303	278.594
1H	1	BOPA1_4962-1295	278.594
1H	1	JHI-Hv50k-2016-47019	278.594
1H	1	JHI-Hv50k-2016-47026	278.594
1H	1	JHI-Hv50k-2016-47040	278.594
1H	1	JHI-Hv50k-2016-47041	278.594
1H	1	JHI-Hv50k-2016-47042	278.594
1H	1	JHI-Hv50k-2016-47043	278.594
1H	1	JHI-Hv50k-2016-47044	278.594
1H	1	JHI-Hv50k-2016-47045	278.594
1H	1	JHI-Hv50k-2016-47047	278.594
1H	1	JHI-Hv50k-2016-47048	278.594
1H	1	JHI-Hv50k-2016-47049	278.594
1H	1	JHI-Hv50k-2016-47051	278.594
1H	1	JHI-Hv50k-2016-47052	278.594
1H	1	JHI-Hv50k-2016-47053	278.594
1H	1	JHI-Hv50k-2016-47054	278.594
1H	1	JHI-Hv50k-2016-47064	278.594
1H	1	JHI-Hv50k-2016-47088	278.594
1H	1	JHI-Hv50k-2016-47101	278.594
1H	1	JHI-Hv50k-2016-47103	278.594
1H	1	JHI-Hv50k-2016-47120	278.594
1H	1	JHI-Hv50k-2016-47125	278.594
1H	1	JHI-Hv50k-2016-47129	278.594
1H	1	JHI-Hv50k-2016-47131	278.594
1H	1	JHI-Hv50k-2016-47154	278.594
1H	1	JHI-Hv50k-2016-47155	278.594
1H	1	JHI-Hv50k-2016-47172	278.594
1H	1	JHI-Hv50k-2016-47219	279.189
1H	1	JHI-Hv50k-2016-47284	279.189
1H	1	JHI-Hv50k-2016-47355	279.486
1H	1	JHI-Hv50k-2016-47281	279.486
1H	1	JHI-Hv50k-2016-47282	279.486
1H	1	JHI-Hv50k-2016-47264	280.085
1H	1	JHI-Hv50k-2016-47324	280.085
1H	1	JHI-Hv50k-2016-47338	280.085
1H	1	JHI-Hv50k-2016-47352	280.085
1H	1	JHI-Hv50k-2016-47353	280.085
1H	1	JHI-Hv50k-2016-47354	280.085
1H	1	JHI-Hv50k-2016-47273	280.989
1H	1	JHI-Hv50k-2016-47241	280.989
1H	1	JHI-Hv50k-2016-47309	281.588
1H	1	JHI-Hv50k-2016-47250	281.588
1H	1	JHI-Hv50k-2016-47424	282.19
1H	1	JHI-Hv50k-2016-47545	282.796
1H	1	JHI-Hv50k-2016-47393	282.796
1H	1	JHI-Hv50k-2016-47402	282.796
1H	1	BK_01	283.099
1H	1	JHI-Hv50k-2016-48499	285.682
1H	1	JHI-Hv50k-2016-48275	286.292
1H	1	JHI-Hv50k-2016-48226	286.292
1H	1	JHI-Hv50k-2016-48243	286.292
1H	1	JHI-Hv50k-2016-48247	286.292
1H	1	JHI-Hv50k-2016-48410	286.292
1H	1	JHI-Hv50k-2016-48454	286.292
1H	1	JHI-Hv50k-2016-48498	286.292
1H	1	JHI-Hv50k-2016-48099	286.597
1H	1	JHI-Hv50k-2016-47929	286.902
1H	1	SCRI_RS_91596	286.902
1H	1	JHI-Hv50k-2016-47830	286.902
1H	1	JHI-Hv50k-2016-47923	286.902
1H	1	JHI-Hv50k-2016-47933	286.902
1H	1	JHI-Hv50k-2016-47937	286.902
1H	1	JHI-Hv50k-2016-47940	286.902
1H	1	JHI-Hv50k-2016-47941	286.902
1H	1	JHI-Hv50k-2016-48092	286.902
1H	1	SCRI_RS_218473	287.508
1H	1	BOPA1_9105-497	287.508
1H	1	JHI-Hv50k-2016-47826	287.508
1H	1	JHI-Hv50k-2016-47857	287.508
1H	1	JHI-Hv50k-2016-47858	287.508
1H	1	JHI-Hv50k-2016-48069	287.508
1H	1	JHI-Hv50k-2016-48106	287.508
1H	1	JHI-Hv50k-2016-48473	287.817
1H	1	JHI-Hv50k-2016-48181	287.817
1H	1	JHI-Hv50k-2016-48197	287.817
1H	1	JHI-Hv50k-2016-48281	287.817
1H	1	JHI-Hv50k-2016-48289	287.817
1H	1	SCRI_RS_157953	288.129
1H	1	JHI-Hv50k-2016-48870	288.75
1H	1	JHI-Hv50k-2016-48659	288.75
1H	1	JHI-Hv50k-2016-48696	288.75
1H	1	JHI-Hv50k-2016-48737	288.75
1H	1	JHI-Hv50k-2016-48738	288.75
1H	1	JHI-Hv50k-2016-48739	288.75
1H	1	JHI-Hv50k-2016-48788	288.75
1H	1	JHI-Hv50k-2016-48807	288.75
1H	1	JHI-Hv50k-2016-48809	288.75
1H	1	JHI-Hv50k-2016-48830	288.75
1H	1	JHI-Hv50k-2016-48845	288.75
1H	1	JHI-Hv50k-2016-48847	288.75
1H	1	JHI-Hv50k-2016-49170	289.051
1H	1	JHI-Hv50k-2016-48864	289.051
1H	1	JHI-Hv50k-2016-48869	289.051
1H	1	JHI-Hv50k-2016-49280	293.007
1H	1	JHI-Hv50k-2016-49241	293.613
1H	1	JHI-Hv50k-2016-49136	293.613
1H	1	JHI-Hv50k-2016-49178	293.613
1H	1	JHI-Hv50k-2016-49181	293.613
1H	1	JHI-Hv50k-2016-49193	293.613
1H	1	JHI-Hv50k-2016-49197	293.613
1H	1	JHI-Hv50k-2016-49219	293.613
1H	1	JHI-Hv50k-2016-49221	293.613
1H	1	JHI-Hv50k-2016-49233	293.613
1H	1	JHI-Hv50k-2016-49234	293.613
1H	1	JHI-Hv50k-2016-49273	293.613
1H	1	JHI-Hv50k-2016-49279	293.613
1H	1	JHI-Hv50k-2016-49355	293.914
1H	1	JHI-Hv50k-2016-49239	293.914
1H	1	JHI-Hv50k-2016-49350	294.223
1H	1	JHI-Hv50k-2016-49432	294.223
1H	1	BOPA1_2633-498	294.223
1H	1	JHI-Hv50k-2016-49294	294.223
1H	1	JHI-Hv50k-2016-49322	294.223
1H	1	JHI-Hv50k-2016-49324	294.223
1H	1	JHI-Hv50k-2016-49343	294.223
1H	1	JHI-Hv50k-2016-49519	295.155
1H	1	JHI-Hv50k-2016-49393	295.155
1H	1	JHI-Hv50k-2016-49563	295.451
1H	1	BOPA1_557-1297	295.451
1H	1	JHI-Hv50k-2016-49435	295.451
1H	1	JHI-Hv50k-2016-49438	295.451
1H	1	JHI-Hv50k-2016-49440	295.451
1H	1	JHI-Hv50k-2016-49454	295.451
1H	1	JHI-Hv50k-2016-49457	295.451
1H	1	JHI-Hv50k-2016-49723	295.746
1H	1	BOPA1_6547-1363	295.746
1H	1	JHI-Hv50k-2016-49472	295.746
1H	1	JHI-Hv50k-2016-49475	295.746
1H	1	JHI-Hv50k-2016-49477	295.746
1H	1	JHI-Hv50k-2016-49494	295.746
1H	1	JHI-Hv50k-2016-49559	295.746
1H	1	JHI-Hv50k-2016-49560	295.746
1H	1	JHI-Hv50k-2016-49647	296.944
1H	1	JHI-Hv50k-2016-49722	296.944
1H	1	JHI-Hv50k-2016-50343	297.24
1H	1	BOPA1_7527-1618	299.082
1H	1	JHI-Hv50k-2016-50263	299.673
1H	1	SCRI_RS_127646	300.871
1H	1	SCRI_RS_137116	301.764
1H	1	JHI-Hv50k-2016-50423	301.764
1H	1	JHI-Hv50k-2016-50439	301.764
1H	1	JHI-Hv50k-2016-50481	301.764
1H	1	JHI-Hv50k-2016-50842	302.356
1H	1	JHI-Hv50k-2016-50422	302.356
1H	1	JHI-Hv50k-2016-50424	302.356
1H	1	JHI-Hv50k-2016-50436	302.356
1H	1	JHI-Hv50k-2016-50437	302.356
1H	1	JHI-Hv50k-2016-50438	302.356
1H	1	JHI-Hv50k-2016-50440	302.356
1H	1	JHI-Hv50k-2016-50447	302.356
1H	1	JHI-Hv50k-2016-50449	302.356
1H	1	JHI-Hv50k-2016-50451	302.356
1H	1	JHI-Hv50k-2016-50452	302.356
1H	1	JHI-Hv50k-2016-50456	302.356
1H	1	JHI-Hv50k-2016-50916	302.652
1H	1	JHI-Hv50k-2016-50646	302.652
1H	1	JHI-Hv50k-2016-50801	302.652
1H	1	JHI-Hv50k-2016-50836	302.652
1H	1	JHI-Hv50k-2016-50839	302.652
1H	1	JHI-Hv50k-2016-50840	302.652
1H	1	JHI-Hv50k-2016-50947	302.953
1H	1	BOPA1_5283-1090	302.953
1H	1	JHI-Hv50k-2016-50906	302.953
1H	1	JHI-Hv50k-2016-50912	302.953
1H	1	SCRI_RS_201865	303.555
1H	1	BOPA1_ConsensusGBS0687-3	303.555
1H	1	JHI-Hv50k-2016-50911	303.555
1H	1	JHI-Hv50k-2016-51202	304.151
1H	1	JHI-Hv50k-2016-51216	304.151
1H	1	JHI-Hv50k-2016-51979	305.049
1H	1	JHI-Hv50k-2016-50954	305.049
1H	1	JHI-Hv50k-2016-50981	305.049
1H	1	JHI-Hv50k-2016-51019	305.049
1H	1	JHI-Hv50k-2016-51020	305.049
1H	1	JHI-Hv50k-2016-51025	305.049
1H	1	JHI-Hv50k-2016-51026	305.049
1H	1	JHI-Hv50k-2016-51027	305.049
1H	1	JHI-Hv50k-2016-51028	305.049
1H	1	JHI-Hv50k-2016-51031	305.049
1H	1	JHI-Hv50k-2016-51032	305.049
1H	1	JHI-Hv50k-2016-51034	305.049
1H	1	JHI-Hv50k-2016-51096	305.049
1H	1	JHI-Hv50k-2016-51097	305.049
1H	1	JHI-Hv50k-2016-51098	305.049
1H	1	JHI-Hv50k-2016-51136	305.049
1H	1	JHI-Hv50k-2016-51172	305.049
1H	1	JHI-Hv50k-2016-51199	305.049
1H	1	JHI-Hv50k-2016-51200	305.049
1H	1	JHI-Hv50k-2016-51997	306.879
1H	1	JHI-Hv50k-2016-51655	306.879
1H	1	JHI-Hv50k-2016-51688	306.879
1H	1	JHI-Hv50k-2016-51715	306.879
1H	1	JHI-Hv50k-2016-51959	306.879
1H	1	JHI-Hv50k-2016-51930	307.772
1H	1	BOPA2_12_11443	307.772
1H	1	JHI-Hv50k-2016-51412	307.772
1H	1	JHI-Hv50k-2016-51422	307.772
1H	1	JHI-Hv50k-2016-51636	307.772
1H	1	JHI-Hv50k-2016-51788	307.772
1H	1	JHI-Hv50k-2016-51805	307.772
1H	1	JHI-Hv50k-2016-51866	307.772
1H	1	JHI-Hv50k-2016-51475	308.687
1H	1	JHI-Hv50k-2016-51431	310.23
1H	1	SCRI_RS_196910	311.14
1H	1	SCRI_RS_150607	312.049
1H	1	JHI-Hv50k-2016-52420	312.359
1H	1	BOPA1_5477-757	312.359
1H	1	JHI-Hv50k-2016-51367	312.359
1H	1	JHI-Hv50k-2016-51368	312.359
1H	1	JHI-Hv50k-2016-51375	312.359
1H	1	JHI-Hv50k-2016-51421	312.359
1H	1	JHI-Hv50k-2016-51597	312.359
1H	1	JHI-Hv50k-2016-51613	312.359
1H	1	JHI-Hv50k-2016-51628	312.359
1H	1	JHI-Hv50k-2016-51741	312.359
1H	1	JHI-Hv50k-2016-51757	312.359
1H	1	JHI-Hv50k-2016-51804	312.359
1H	1	JHI-Hv50k-2016-51812	312.359
1H	1	JHI-Hv50k-2016-51903	312.359
1H	1	JHI-Hv50k-2016-53048	314.679
1H	1	JHI-Hv50k-2016-52964	318.937
1H	1	JHI-Hv50k-2016-52879	318.937
1H	1	JHI-Hv50k-2016-52932	318.937
1H	1	JHI-Hv50k-2016-52948	318.937
1H	1	JHI-Hv50k-2016-52951	318.937
1H	1	JHI-Hv50k-2016-52959	318.937
1H	1	JHI-Hv50k-2016-52977	318.937
1H	1	JHI-Hv50k-2016-52978	318.937
1H	1	JHI-Hv50k-2016-52979	318.937
1H	1	JHI-Hv50k-2016-52995	318.937
1H	1	JHI-Hv50k-2016-53046	318.937
1H	1	JHI-Hv50k-2016-53047	318.937
1H	1	JHI-Hv50k-2016-53088	319.841
1H	1	JHI-Hv50k-2016-52965a	320.767
1H	1	JHI-Hv50k-2016-53290	320.767
1H	1	BOPA2_12_10693	320.767
1H	1	JHI-Hv50k-2016-52999	320.767
1H	1	JHI-Hv50k-2016-53019	320.767
1H	1	JHI-Hv50k-2016-53023	320.767
1H	1	JHI-Hv50k-2016-53061	320.767
1H	1	JHI-Hv50k-2016-53064	320.767
1H	1	JHI-Hv50k-2016-53074	320.767
1H	1	JHI-Hv50k-2016-52907	321.068
1H	1	JHI-Hv50k-2016-53167	321.068
1H	1	JHI-Hv50k-2016-53178	321.068
1H	1	JHI-Hv50k-2016-53182	321.068
1H	1	JHI-Hv50k-2016-53183	321.068
1H	1	JHI-Hv50k-2016-53185	321.068
1H	1	JHI-Hv50k-2016-53186	321.068
1H	1	JHI-Hv50k-2016-53187	321.068
1H	1	JHI-Hv50k-2016-53189	321.068
1H	1	JHI-Hv50k-2016-53191	321.068
1H	1	JHI-Hv50k-2016-53192	321.068
1H	1	JHI-Hv50k-2016-53193	321.068
1H	1	JHI-Hv50k-2016-53194	321.068
1H	1	JHI-Hv50k-2016-53197	321.068
1H	1	JHI-Hv50k-2016-53198	321.068
1H	1	JHI-Hv50k-2016-53235	321.068
1H	1	JHI-Hv50k-2016-53238	321.068
1H	1	JHI-Hv50k-2016-53239	321.068
1H	1	JHI-Hv50k-2016-53289	321.068
1H	1	JHI-Hv50k-2016-52896	321.664
1H	1	BOPA1_1298-1450	321.664
1H	1	JHI-Hv50k-2016-52622	321.664
1H	1	JHI-Hv50k-2016-52707	321.664
1H	1	JHI-Hv50k-2016-52744	321.664
1H	1	JHI-Hv50k-2016-52759	321.664
1H	1	JHI-Hv50k-2016-52781	321.664
1H	1	JHI-Hv50k-2016-52783	321.664
1H	1	JHI-Hv50k-2016-52784	321.664
1H	1	JHI-Hv50k-2016-52807	321.664
1H	1	JHI-Hv50k-2016-52809	321.664
1H	1	JHI-Hv50k-2016-52814	321.664
1H	1	JHI-Hv50k-2016-52855	321.664
1H	1	JHI-Hv50k-2016-52861	321.664
1H	1	JHI-Hv50k-2016-52862	321.664
1H	1	JHI-Hv50k-2016-52865	321.664
1H	1	JHI-Hv50k-2016-52893	321.664
1H	1	JHI-Hv50k-2016-52895	321.664
1H	1	JHI-Hv50k-2016-52898	321.664
1H	1	JHI-Hv50k-2016-52902	321.664
1H	1	JHI-Hv50k-2016-53353	322.255
1H	1	JHI-Hv50k-2016-52623	322.255
1H	1	JHI-Hv50k-2016-52635	322.255
1H	1	JHI-Hv50k-2016-52637	322.255
1H	1	JHI-Hv50k-2016-52638	322.255
1H	1	JHI-Hv50k-2016-52639	322.255
1H	1	JHI-Hv50k-2016-52640	322.255
1H	1	JHI-Hv50k-2016-52736	322.255
1H	1	JHI-Hv50k-2016-52739	322.255
1H	1	JHI-Hv50k-2016-52789	322.255
1H	1	JHI-Hv50k-2016-52828	322.255
1H	1	JHI-Hv50k-2016-52829	322.255
1H	1	JHI-Hv50k-2016-52830	322.255
1H	1	JHI-Hv50k-2016-52874	322.255
1H	1	JHI-Hv50k-2016-53405	322.847
1H	1	JHI-Hv50k-2016-53246	322.847
1H	1	JHI-Hv50k-2016-53264	322.847
1H	1	JHI-Hv50k-2016-53437	324.045
1H	1	JHI-Hv50k-2016-53399	324.045
1H	1	JHI-Hv50k-2016-53400	324.045
1H	1	JHI-Hv50k-2016-53401	324.045
1H	1	SCRI_RS_167578	327.488
1H	1	JHI-Hv50k-2016-53420	327.488
1H	1	JHI-Hv50k-2016-53427	327.488
1H	1	JHI-Hv50k-2016-53537	327.78
1H	1	JHI-Hv50k-2016-53480	327.78
1H	1	JHI-Hv50k-2016-53481	327.78
1H	1	JHI-Hv50k-2016-53495	327.78
1H	1	JHI-Hv50k-2016-53508	327.78
1H	1	JHI-Hv50k-2016-53519	327.78
1H	1	SCRI_RS_153450	328.074
1H	1	JHI-Hv50k-2016-53535	328.074
1H	1	JHI-Hv50k-2016-54180	328.367
1H	1	JHI-Hv50k-2016-53546	328.367
1H	1	JHI-Hv50k-2016-53547	328.367
1H	1	JHI-Hv50k-2016-53551	328.367
1H	1	JHI-Hv50k-2016-53560	328.367
1H	1	JHI-Hv50k-2016-53627	328.367
1H	1	JHI-Hv50k-2016-53638	328.367
1H	1	JHI-Hv50k-2016-53678	328.367
1H	1	JHI-Hv50k-2016-53700	328.367
1H	1	JHI-Hv50k-2016-53766	328.367
1H	1	JHI-Hv50k-2016-53779	328.367
1H	1	JHI-Hv50k-2016-53813	328.367
1H	1	JHI-Hv50k-2016-53815	328.367
1H	1	JHI-Hv50k-2016-53816	328.367
1H	1	JHI-Hv50k-2016-53817	328.367
1H	1	JHI-Hv50k-2016-53852	328.367
1H	1	JHI-Hv50k-2016-53853	328.367
1H	1	JHI-Hv50k-2016-53854	328.367
1H	1	JHI-Hv50k-2016-53856	328.367
1H	1	JHI-Hv50k-2016-53857	328.367
1H	1	JHI-Hv50k-2016-53859	328.367
1H	1	JHI-Hv50k-2016-54033	328.677
1H	1	JHI-Hv50k-2016-53916	328.677
1H	1	JHI-Hv50k-2016-53930	328.677
1H	1	JHI-Hv50k-2016-53944	328.677
1H	1	JHI-Hv50k-2016-54571	329.615
1H	1	SCRI_RS_206532	330.207
1H	1	SCRI_RS_165886	330.503
1H	1	JHI-Hv50k-2016-54438	330.503
1H	1	JHI-Hv50k-2016-54459	330.503
1H	1	JHI-Hv50k-2016-54461	330.503
1H	1	JHI-Hv50k-2016-54462	330.503
1H	1	JHI-Hv50k-2016-54472	330.503
1H	1	JHI-Hv50k-2016-54490	330.503
1H	1	JHI-Hv50k-2016-54502	330.503
1H	1	JHI-Hv50k-2016-54529	330.503
1H	1	JHI-Hv50k-2016-54548	330.503
1H	1	SCRI_RS_161239	330.797
1H	1	JHI-Hv50k-2016-54505	330.797
1H	1	JHI-Hv50k-2016-54556	330.797
1H	1	SCRI_RS_165476	331.69
1H	1	JHI-Hv50k-2016-54263	331.69
1H	1	JHI-Hv50k-2016-54264	331.69
1H	1	JHI-Hv50k-2016-54302	331.69
1H	1	SCRI_RS_138629	331.69
1H	1	SCRI_RS_165338	331.984
1H	1	JHI-Hv50k-2016-54621	331.984
1H	1	JHI-Hv50k-2016-54407	331.984
1H	1	JHI-Hv50k-2016-55345	332.583
1H	1	JHI-Hv50k-2016-54620	332.583
1H	1	JHI-Hv50k-2016-55342	335.085
1H	1	JHI-Hv50k-2016-55210	335.085
1H	1	JHI-Hv50k-2016-55455	335.999
1H	1	JHI-Hv50k-2016-55559	336.606
1H	1	JHI-Hv50k-2016-55454	336.606
1H	1	SCRI_RS_141322	337.19
1H	1	JHI-Hv50k-2016-55533	337.19
1H	1	JHI-Hv50k-2016-55758	337.481
1H	1	JHI-Hv50k-2016-55628	337.481
1H	1	JHI-Hv50k-2016-55645	337.481
1H	1	JHI-Hv50k-2016-55662	337.481
1H	1	SCRI_RS_13869	337.772
1H	1	JHI-Hv50k-2016-55948	338.955
1H	1	JHI-Hv50k-2016-55687	338.955
1H	1	JHI-Hv50k-2016-55950	341.078
1H	1	JHI-Hv50k-2016-55946	341.078
1H	1	JHI-Hv50k-2016-55947	341.078
1H	1	JHI-Hv50k-2016-56046	341.37
1H	1	SCRI_RS_187051	341.959
1H	1	JHI-Hv50k-2016-55958	341.959
1H	1	JHI-Hv50k-2016-56040	341.959
1H	1	SCRI_RS_163142	342.249
1H	1	SCRI_RS_236175	342.249
1H	1	JHI-Hv50k-2016-55968	342.249
1H	1	JHI-Hv50k-2016-56077	342.249
1H	1	JHI-Hv50k-2016-56142	342.249
1H	1	JHI-Hv50k-2016-56181	342.249
1H	1	JHI-Hv50k-2016-56198	342.249
1H	1	JHI-Hv50k-2016-56205	342.249
1H	1	JHI-Hv50k-2016-56209	342.249
1H	1	JHI-Hv50k-2016-56271	342.249
1H	1	JHI-Hv50k-2016-56304	342.249
1H	1	JHI-Hv50k-2016-56329	342.249
1H	1	SCRI_RS_206337	342.54
1H	1	JHI-Hv50k-2016-56414	342.54
1H	1	SCRI_RS_235776	342.832
1H	1	BOPA1_3639-969	342.832
1H	1	BOPA1_ConsensusGBS0554-4	342.832
1H	1	JHI-Hv50k-2016-56337	342.832
1H	1	JHI-Hv50k-2016-56402	342.832
1H	1	JHI-Hv50k-2016-56440	342.832
1H	1	JHI-Hv50k-2016-56480	342.832
1H	1	JHI-Hv50k-2016-56483	342.832
1H	1	JHI-Hv50k-2016-56490	342.832
1H	1	JHI-Hv50k-2016-56492	342.832
1H	1	JHI-Hv50k-2016-56697	342.832
1H	1	JHI-Hv50k-2016-56701	342.832
1H	1	JHI-Hv50k-2016-56705	342.832
1H	1	JHI-Hv50k-2016-56706	342.832
1H	1	JHI-Hv50k-2016-56707	342.832
1H	1	JHI-Hv50k-2016-56712	342.832
1H	1	JHI-Hv50k-2016-56723	342.832
1H	1	JHI-Hv50k-2016-56724	342.832
1H	1	JHI-Hv50k-2016-56745	342.832
1H	1	SCRI_RS_176006	342.832
1H	1	JHI-Hv50k-2016-56853	343.72
1H	1	JHI-Hv50k-2016-56651	343.72
1H	1	JHI-Hv50k-2016-56660	343.72
1H	1	JHI-Hv50k-2016-56668	343.72
1H	1	JHI-Hv50k-2016-56682	343.72
1H	1	JHI-Hv50k-2016-56761	343.72
1H	1	JHI-Hv50k-2016-56768	343.72
1H	1	JHI-Hv50k-2016-56771	343.72
1H	1	JHI-Hv50k-2016-56802	343.72
1H	1	JHI-Hv50k-2016-56823	343.72
1H	1	JHI-Hv50k-2016-57049	344.014
1H	1	SCRI_RS_158298	344.606
1H	1	JHI-Hv50k-2016-56943	344.606
1H	1	JHI-Hv50k-2016-56967	344.606
1H	1	JHI-Hv50k-2016-56997	344.606
1H	1	JHI-Hv50k-2016-57006	344.606
1H	1	JHI-Hv50k-2016-57024	344.606
1H	1	JHI-Hv50k-2016-58202	345.499
1H	1	BOPA1_4927-1340	345.499
1H	1	JHI-Hv50k-2016-56947	345.499
1H	1	SCRI_RS_153896	345.499
1H	1	JHI-Hv50k-2016-58359	348.017
1H	1	JHI-Hv50k-2016-58119	348.017
1H	1	JHI-Hv50k-2016-58146	348.017
1H	1	JHI-Hv50k-2016-58169	349.229
2H	1	BOPA1_3692-940	0
2H	1	JHI-Hv50k-2016-59276	0
2H	1	JHI-Hv50k-2016-58795	0
2H	1	JHI-Hv50k-2016-58887	0
2H	1	JHI-Hv50k-2016-58951	0
2H	1	JHI-Hv50k-2016-59047	0
2H	1	SCRI_RS_142851	0.301208
2H	1	SCRI_RS_148694	0.301208
2H	1	SCRI_RS_219333	0.301208
2H	1	JHI-Hv50k-2016-59136	0.301208
2H	1	JHI-Hv50k-2016-58608	0.910995
2H	1	JHI-Hv50k-2016-58622	1.52078
2H	1	JHI-Hv50k-2016-58514	2.12322
2H	1	JHI-Hv50k-2016-58521	2.12322
2H	1	JHI-Hv50k-2016-59214	2.12322
2H	1	SCRI_RS_166806	2.12322
2H	1	SCRI_RS_225720	2.12322
2H	1	JHI-Hv50k-2016-59142	2.12322
2H	1	JHI-Hv50k-2016-59558	2.72566
2H	1	JHI-Hv50k-2016-59321	3.02869
2H	1	JHI-Hv50k-2016-59344	3.02869
2H	1	JHI-Hv50k-2016-59683	3.33173
2H	1	JHI-Hv50k-2016-59685	4.24092
2H	1	JHI-Hv50k-2016-59874	4.84701
2H	1	JHI-Hv50k-2016-59934	4.84701
2H	1	JHI-Hv50k-2016-60164	5.4531
2H	1	JHI-Hv50k-2016-60178	5.4531
2H	1	JHI-Hv50k-2016-60227	5.4531
2H	1	SCRI_RS_165171	5.4531
2H	1	SCRI_RS_166816	5.4531
2H	1	JHI-Hv50k-2016-59964	6.06288
2H	1	JHI-Hv50k-2016-60641	6.67267
2H	1	JHI-Hv50k-2016-60689	6.67267
2H	1	JHI-Hv50k-2016-60695	6.67267
2H	1	JHI-Hv50k-2016-60700	6.67267
2H	1	JHI-Hv50k-2016-60701	6.67267
2H	1	JHI-Hv50k-2016-60798	6.67267
2H	1	SCRI_RS_173486	6.67267
2H	1	JHI-Hv50k-2016-60291	7.27876
2H	1	JHI-Hv50k-2016-60299	7.27876
2H	1	JHI-Hv50k-2016-60329	7.27876
2H	1	JHI-Hv50k-2016-60404	7.27876
2H	1	JHI-Hv50k-2016-60409	7.27876
2H	1	JHI-Hv50k-2016-60479	7.27876
2H	1	JHI-Hv50k-2016-60538	7.27876
2H	1	JHI-Hv50k-2016-60539	7.27876
2H	1	JHI-Hv50k-2016-60597	7.27876
2H	1	JHI-Hv50k-2016-60646	7.27876
2H	1	SCRI_RS_136200	7.27876
2H	1	SCRI_RS_175550	7.27876
2H	1	JHI-Hv50k-2016-60440	7.57997
2H	1	JHI-Hv50k-2016-60468	7.57997
2H	1	JHI-Hv50k-2016-60698	8.18606
2H	1	JHI-Hv50k-2016-60769	8.18606
2H	1	JHI-Hv50k-2016-60800	8.18606
2H	1	JHI-Hv50k-2016-60702	8.7885
2H	1	JHI-Hv50k-2016-60954	9.09153
2H	1	JHI-Hv50k-2016-61079	9.09153
2H	1	JHI-Hv50k-2016-61019	10.0471
2H	1	JHI-Hv50k-2016-60854	10.3596
2H	1	SCRI_RS_148734	10.659
2H	1	SCRI_RS_128813	11.5682
2H	1	SCRI_RS_186847	11.5682
2H	1	JHI-Hv50k-2016-61642	12.1817
2H	1	JHI-Hv50k-2016-62012	12.7952
2H	1	JHI-Hv50k-2016-62050	12.7952
2H	1	JHI-Hv50k-2016-62051	12.7952
2H	1	SCRI_RS_146936	12.7952
2H	1	SCRI_RS_167823	12.7952
2H	1	SCRI_RS_184899	12.7952
2H	1	JHI-Hv50k-2016-61924	12.7952
2H	1	JHI-Hv50k-2016-61157	14.015
2H	1	JHI-Hv50k-2016-61186	14.6323
2H	1	JHI-Hv50k-2016-61289	15.9313
2H	1	JHI-Hv50k-2016-61316	16.5807
2H	1	JHI-Hv50k-2016-61515	17.1905
2H	1	JHI-Hv50k-2016-62318	18.0996
2H	1	JHI-Hv50k-2016-62324	18.0996
2H	1	SCRI_RS_184395	18.0996
2H	1	JHI-Hv50k-2016-62139	18.4045
2H	1	JHI-Hv50k-2016-62144	18.4045
2H	1	JHI-Hv50k-2016-62310	18.4045
2H	1	JHI-Hv50k-2016-62362	18.4045
2H	1	JHI-Hv50k-2016-62472	19.9675
2H	1	JHI-Hv50k-2016-62473	19.9675
2H	1	JHI-Hv50k-2016-62678	20.8658
2H	1	JHI-Hv50k-2016-62708	20.8658
2H	1	JHI-Hv50k-2016-62711	20.8658
2H	1	JHI-Hv50k-2016-62796	20.8658
2H	1	SCRI_RS_221776	20.8658
2H	1	JHI-Hv50k-2016-62542	22.0856
2H	1	JHI-Hv50k-2016-62567	22.0856
2H	1	JHI-Hv50k-2016-63044	23.6198
2H	1	JHI-Hv50k-2016-63147	24.2116
2H	1	JHI-Hv50k-2016-63438	24.5057
2H	1	JHI-Hv50k-2016-63496	24.5057
2H	1	SCRI_RS_168604	24.5057
2H	1	JHI-Hv50k-2016-63299	24.5057
2H	1	JHI-Hv50k-2016-63311	24.7998
2H	1	JHI-Hv50k-2016-63322	24.7998
2H	1	JHI-Hv50k-2016-63413	24.7998
2H	1	JHI-Hv50k-2016-63734	25.0939
2H	1	JHI-Hv50k-2016-63792	25.0939
2H	1	JHI-Hv50k-2016-64131	25.0939
2H	1	JHI-Hv50k-2016-63334	25.6857
2H	1	JHI-Hv50k-2016-64093	25.9798
2H	1	BOPA1_8930-370	26.5715
2H	1	JHI-Hv50k-2016-64465	26.5715
2H	1	JHI-Hv50k-2016-64482	26.5715
2H	1	JHI-Hv50k-2016-63475	27.4645
2H	1	JHI-Hv50k-2016-63733	27.4645
2H	1	JHI-Hv50k-2016-63797	27.4645
2H	1	SCRI_RS_182947	27.4645
2H	1	JHI-Hv50k-2016-63863	27.7657
2H	1	JHI-Hv50k-2016-63866	27.7657
2H	1	JHI-Hv50k-2016-63893	27.7657
2H	1	JHI-Hv50k-2016-63896	27.7657
2H	1	JHI-Hv50k-2016-63898	27.7657
2H	1	JHI-Hv50k-2016-63968	27.7657
2H	1	JHI-Hv50k-2016-63977	27.7657
2H	1	JHI-Hv50k-2016-63979	27.7657
2H	1	JHI-Hv50k-2016-64055	27.7657
2H	1	JHI-Hv50k-2016-64070	27.7657
2H	1	JHI-Hv50k-2016-64071	27.7657
2H	1	JHI-Hv50k-2016-64086	27.7657
2H	1	JHI-Hv50k-2016-64091	27.7657
2H	1	JHI-Hv50k-2016-64129	27.7657
2H	1	JHI-Hv50k-2016-64146	27.7657
2H	1	JHI-Hv50k-2016-64149	27.7657
2H	1	JHI-Hv50k-2016-64151	27.7657
2H	1	JHI-Hv50k-2016-64179	27.7657
2H	1	JHI-Hv50k-2016-64200	27.7657
2H	1	JHI-Hv50k-2016-64235	27.7657
2H	1	JHI-Hv50k-2016-64255	27.7657
2H	1	SCRI_RS_13476	27.7657
2H	1	SCRI_RS_169758	27.7657
2H	1	SCRI_RS_187012	27.7657
2H	1	SCRI_RS_88391	27.7657
2H	1	JHI-Hv50k-2016-64100	27.7657
2H	1	JHI-Hv50k-2016-64101	27.7657
2H	1	JHI-Hv50k-2016-64423	28.0763
2H	1	JHI-Hv50k-2016-64670	29.3504
2H	1	JHI-Hv50k-2016-64531	29.6629
2H	1	JHI-Hv50k-2016-64537	30.868
2H	1	JHI-Hv50k-2016-64712	30.868
2H	1	JHI-Hv50k-2016-64719	30.868
2H	1	SCRI_RS_213799	31.7663
2H	1	JHI-Hv50k-2016-64509	32.9713
2H	1	JHI-Hv50k-2016-64655	32.9713
2H	1	JHI-Hv50k-2016-64658	32.9713
2H	1	JHI-Hv50k-2016-64765	32.9713
2H	1	JHI-Hv50k-2016-64764	33.2858
2H	1	JHI-Hv50k-2016-64914	34.56
2H	1	BOPA1_3453-1974	35.1517
2H	1	JHI-Hv50k-2016-65070	35.1517
2H	1	JHI-Hv50k-2016-65137	35.4458
2H	1	JHI-Hv50k-2016-65176	35.7452
2H	1	JHI-Hv50k-2016-65312	35.7452
2H	1	JHI-Hv50k-2016-65329	35.7452
2H	1	SCRI_RS_162694	35.7452
2H	1	JHI-Hv50k-2016-65373	36.6544
2H	1	JHI-Hv50k-2016-64881	38.17
2H	1	JHI-Hv50k-2016-65394	39.3751
2H	1	JHI-Hv50k-2016-65398	39.6692
2H	1	JHI-Hv50k-2016-65402	39.6692
2H	1	SCRI_RS_159503	39.9633
2H	1	BOPA2_12_31497	41.1612
2H	1	JHI-Hv50k-2016-65449	41.1612
2H	1	JHI-Hv50k-2016-65477	41.1612
2H	1	JHI-Hv50k-2016-65511	41.1612
2H	1	JHI-Hv50k-2016-65565	41.1612
2H	1	JHI-Hv50k-2016-65566	41.1612
2H	1	JHI-Hv50k-2016-65553	41.4536
2H	1	JHI-Hv50k-2016-65561	41.4536
2H	1	JHI-Hv50k-2016-65856	42.0418
2H	1	JHI-Hv50k-2016-65903	42.0418
2H	1	JHI-Hv50k-2016-65928	42.3359
2H	1	JHI-Hv50k-2016-65609a	42.3359
2H	1	JHI-Hv50k-2016-65933	42.9348
2H	1	JHI-Hv50k-2016-65610a	42.9348
2H	1	JHI-Hv50k-2016-66197	43.2306
2H	1	JHI-Hv50k-2016-66583	44.1183
2H	1	JHI-Hv50k-2016-66623	45.006
2H	1	JHI-Hv50k-2016-66678	45.006
2H	1	JHI-Hv50k-2016-66683	45.006
2H	1	JHI-Hv50k-2016-66556	45.5942
2H	1	JHI-Hv50k-2016-66584	45.5942
2H	1	JHI-Hv50k-2016-66640	45.5942
2H	1	SCRI_RS_231057	45.5942
2H	1	JHI-Hv50k-2016-66647	46.4767
2H	1	JHI-Hv50k-2016-66648	46.4767
2H	1	JHI-Hv50k-2016-66022	47.3804
2H	1	JHI-Hv50k-2016-66649	48.2841
2H	1	JHI-Hv50k-2016-66632	48.8724
2H	1	JHI-Hv50k-2016-66764	49.1648
2H	1	JHI-Hv50k-2016-66751	49.4678
2H	1	JHI-Hv50k-2016-66847	49.7727
2H	1	JHI-Hv50k-2016-67059	49.7727
2H	1	JHI-Hv50k-2016-67245	49.7727
2H	1	SCRI_RS_204158	49.7727
2H	1	JHI-Hv50k-2016-67427	50.0651
2H	1	JHI-Hv50k-2016-67451	50.0651
2H	1	JHI-Hv50k-2016-67492	50.3558
2H	1	JHI-Hv50k-2016-67539	50.3558
2H	1	JHI-Hv50k-2016-67530	50.6482
2H	1	JHI-Hv50k-2016-67588	50.6482
2H	1	JHI-Hv50k-2016-67593	50.6482
2H	1	JHI-Hv50k-2016-67512	50.9406
2H	1	JHI-Hv50k-2016-67559	50.9406
2H	1	JHI-Hv50k-2016-67571	50.9406
2H	1	JHI-Hv50k-2016-67573	50.9406
2H	1	JHI-Hv50k-2016-67577	50.9406
2H	1	JHI-Hv50k-2016-67587	50.9406
2H	1	JHI-Hv50k-2016-67600	50.9406
2H	1	JHI-Hv50k-2016-67614	50.9406
2H	1	JHI-Hv50k-2016-67667	50.9406
2H	1	JHI-Hv50k-2016-67688	50.9406
2H	1	JHI-Hv50k-2016-67694	50.9406
2H	1	JHI-Hv50k-2016-67695	50.9406
2H	1	JHI-Hv50k-2016-67704	50.9406
2H	1	JHI-Hv50k-2016-67720	50.9406
2H	1	JHI-Hv50k-2016-67723	50.9406
2H	1	JHI-Hv50k-2016-67733	50.9406
2H	1	JHI-Hv50k-2016-67739	50.9406
2H	1	JHI-Hv50k-2016-67784	50.9406
2H	1	JHI-Hv50k-2016-67786	50.9406
2H	1	JHI-Hv50k-2016-67810	50.9406
2H	1	JHI-Hv50k-2016-67898	50.9406
2H	1	JHI-Hv50k-2016-67899	50.9406
2H	1	JHI-Hv50k-2016-67902	50.9406
2H	1	JHI-Hv50k-2016-67903	50.9406
2H	1	SCRI_RS_605	50.9406
2H	1	BOPA2_12_30155	51.2313
2H	1	JHI-Hv50k-2016-67550	51.2313
2H	1	JHI-Hv50k-2016-67558	51.2313
2H	1	JHI-Hv50k-2016-67690	51.2313
2H	1	JHI-Hv50k-2016-67767	51.2313
2H	1	JHI-Hv50k-2016-67769	51.2313
2H	1	JHI-Hv50k-2016-67838	51.2313
2H	1	JHI-Hv50k-2016-67865	51.2313
2H	1	JHI-Hv50k-2016-67883	51.2313
2H	1	JHI-Hv50k-2016-67901	51.2313
2H	1	JHI-Hv50k-2016-67965	51.2313
2H	1	SCRI_RS_157480	51.522
2H	1	JHI-Hv50k-2016-68221	52.1034
2H	1	JHI-Hv50k-2016-68195	52.3924
2H	1	JHI-Hv50k-2016-68187	53.5691
2H	1	JHI-Hv50k-2016-68388	53.5691
2H	1	JHI-Hv50k-2016-68390	53.5691
2H	1	JHI-Hv50k-2016-68511	53.5691
2H	1	JHI-Hv50k-2016-68514	53.5691
2H	1	JHI-Hv50k-2016-68256	53.8615
2H	1	JHI-Hv50k-2016-68257	53.8615
2H	1	JHI-Hv50k-2016-68223	54.1522
2H	1	JHI-Hv50k-2016-68167	54.4396
2H	1	JHI-Hv50k-2016-68168	54.4396
2H	1	JHI-Hv50k-2016-68394	54.4396
2H	1	JHI-Hv50k-2016-68424	54.4396
2H	1	JHI-Hv50k-2016-68796	54.7408
2H	1	JHI-Hv50k-2016-68719	54.7408
2H	1	JHI-Hv50k-2016-68764	55.0438
2H	1	JHI-Hv50k-2016-68729	55.0438
2H	1	JHI-Hv50k-2016-68734	55.0438
2H	1	JHI-Hv50k-2016-68874	56.5503
2H	1	JHI-Hv50k-2016-68928	56.5503
2H	1	JHI-Hv50k-2016-68931	56.5503
2H	1	JHI-Hv50k-2016-68942	56.5503
2H	1	JHI-Hv50k-2016-69032	57.4879
2H	1	JHI-Hv50k-2016-69077	57.4879
2H	1	JHI-Hv50k-2016-69118	57.4879
2H	1	JHI-Hv50k-2016-68998	57.7966
2H	1	SCRI_RS_158433	57.7966
2H	1	JHI-Hv50k-2016-68910	60.2375
2H	1	JHI-Hv50k-2016-68914	60.2375
2H	1	JHI-Hv50k-2016-68927	60.2375
2H	1	JHI-Hv50k-2016-68941	60.2375
2H	1	JHI-Hv50k-2016-69153	61.12
2H	1	JHI-Hv50k-2016-69166	61.12
2H	1	JHI-Hv50k-2016-69167	61.12
2H	1	JHI-Hv50k-2016-69230	62.6174
2H	1	JHI-Hv50k-2016-69819	63.2092
2H	1	JHI-Hv50k-2016-69850	63.2092
2H	1	JHI-Hv50k-2016-69854	63.2092
2H	1	JHI-Hv50k-2016-69680	64.7248
2H	1	JHI-Hv50k-2016-69683	64.7248
2H	1	JHI-Hv50k-2016-69686	64.7248
2H	1	JHI-Hv50k-2016-69708	64.7248
2H	1	SCRI_RS_108647	64.7248
2H	1	JHI-Hv50k-2016-70034	65.9673
2H	1	JHI-Hv50k-2016-70045	65.9673
2H	1	JHI-Hv50k-2016-70065	65.9673
2H	1	JHI-Hv50k-2016-70074	65.9673
2H	1	JHI-Hv50k-2016-70087	65.9673
2H	1	JHI-Hv50k-2016-70091	65.9673
2H	1	JHI-Hv50k-2016-70146	65.9673
2H	1	JHI-Hv50k-2016-70377	65.9673
2H	1	SCRI_RS_173947	65.9673
[truncated: 10,465 more rows]

## Sheet: Supplementary Table S2
Supplementary Table S2. QTL detected in the Glacier AC38 x CDC Fibar RIL mapping population for the eight traits analyzed for each environment (2021 and 2022) and across environments (MEnv).
	QTL name	Traits	Acronym	Environment	Chromosome	cM	LOD	R2	Additive Effect	CI_start	CI_end	Marker Left	Marker Left cM	Marker Left bp	Marker Peak	Marker Peak cM	Marker Peak bp	Marker Right	Marker Right cM	Marker Right bp	Known Genes
1	QAs_2021_1H	Ash	As	2021	1H	120.7	5.93	9.48	-0.1601	115.843	125.557	BOPA1_5019-879	116.454	81693381	BOPA2_12_10159	120.726	95787985	JHI-Hv50k-2016-20766	125.568	103963947	HvcslF9
2	QAs_MEnv_1H	Ash	As	MEnv	1H	116.5	3.89	5.41	-0.11209	107.989	125.011	BOPA2_12_10314	107.383	44019393	BOPA1_5019-879	116.454	81693381	JHI-Hv50k-2016-21042	124.976	244378629	HvcslF9
3	QAs_2022_4H	Ash	As	2022	4H	233.1	5.43	10.25	-0.18902	228.608	237.592	JHI-Hv50k-2016-259906	228.813	576945829	SCRI_RS_176669	233.064	580034561	JHI-Hv50k-2016-260508	233.064	580384862
4	QAs_MEnv_4H	Ash	As	MEnv	4H	232.5	4.36	6.1	-0.11605	224.952	240.048	SCRI_RS_155536	223.165	569611173	SCRI_RS_169134	232.476	580385438	JHI-Hv50k-2016-260508	233.064	580384862
5	QAs_2021_7H	Ash	As	2021	7H	192	17.65	33.13	0.33398	190.61	193.39	JHI-Hv50k-2016-490370	188.316	563085706	BOPA2_12_11437	191.957	535444804	JHI-Hv50k-2016-492238	204.242	511686253	nud
6	QAs_2022_7H	Ash	As	2022	7H	191.4	11.15	22.73	0.31829	189.374	193.426	JHI-Hv50k-2016-490370	188.316	563085706	BOPA2_12_20685	191.369	539475729	BOPA2_12_11437	191.957	535444804	nud
7	QAs_MEnv_7H	Ash	As	MEnv	7H	191.4	20.3	35.35	0.31706	190.097	192.703	JHI-Hv50k-2016-490370	188.316	563085706	BOPA2_12_20685	191.369	539475729	BOPA2_12_11437	191.957	535444804	nud
8	QBg_2021_1H	b-Glucan	Bg	2021	1H	120.7	15.84	26.79	1.6148	118.981	122.419	BOPA1_ConsensusGBS0342-1	119.178	86674506	BOPA2_12_10159	120.726	95787985	JHI-Hv50k-2016-22762	121.048	292798383	HvcslF9
9	QBg_2022_1H	b-Glucan	Bg	2022	1H	119.8	16.91	27.5	1.8839	118.126	121.474	JHI-Hv50k-2016-20344	118.262	84088296	BOPA2_12_30438	119.788	95055879	JHI-Hv50k-2016-22762	121.048	292798383	HvcslF9
10	QBg_MEnv_1H	b-Glucan	Bg	MEnv	1H	119.8	17.15	27.92	1.7438	118.151	121.449	JHI-Hv50k-2016-20344	118.262	84088296	BOPA2_12_30438	119.788	95055879	JHI-Hv50k-2016-22762	121.048	292798383	HvcslF9
11	QBg_2021_7H	b-Glucan	Bg	2021	7H	0	14.94	24.97	-1.5503	0	1.84402	JHI-Hv50k-2016-452747	0	19799254	JHI-Hv50k-2016-452747	0	19799254	SCRI_RS_204453	6.24137	23716794
12	QBg_2022_7H	b-Glucan	Bg	2022	7H	0	17	27.67	-1.8883	0	1.66408	JHI-Hv50k-2016-452747	0	19799254	JHI-Hv50k-2016-452747	0	19799254	SCRI_RS_204453	6.24137	23716794
13	QBg_MEnv_7H	b-Glucan	Bg	MEnv	7H	0	16.88	27.39	-1.725	0	1.6811	JHI-Hv50k-2016-452747	0	19799254	JHI-Hv50k-2016-452747	0	19799254	SCRI_RS_204453	6.24137	23716794
14	QCa_2021_2H	Calcium	Ca	2021	2H	302	6.07	9.49	0.007275	297.148	306.852	SCRI_RS_154398	297.087	571617734	BOPA1_4629-162	302.042	573441885	JHI-Hv50k-2016-107364	306.736	574666757
15	QCa_2021_7H	Calcium	Ca	2021	7H	191.4	18.81	35.02	-0.015632	190.085	192.715	JHI-Hv50k-2016-490370	188.316	563085706	BOPA2_12_20685	191.369	539475729	BOPA2_12_11437	191.957	535444804	nud
16	QCa_2022_7H	Calcium	Ca	2022	7H	191.4	40	64.69	-0.02052	190.688	192.112	JHI-Hv50k-2016-490370	188.316	563085706	BOPA2_12_20685	191.369	539475729	BOPA2_12_11437	191.957	535444804	nud
17	QCa_Menv_7H	Calcium	Ca	Menv	7H	191.4	36.57	61.38	-0.018081	190.65	192.15	JHI-Hv50k-2016-490370	188.316	563085706	BOPA2_12_20685	191.369	539475729	BOPA2_12_11437	191.957	535444804	nud
18	QPh_2021_2H	Phosphorus	Ph	2021	2H	302.9	5.66	7.87	0.039396	297.049	308.751	SCRI_RS_154398	297.087	571617734	JHI-Hv50k-2016-106954	302.907	573629583	JHI-Hv50k-2016-108213	309.183	578144812	Vrs1
19	QPh_2021_7H	Phosphorus	Ph	2021	7H	191.4	24.21	43.56	-0.103884	190.343	192.457	JHI-Hv50k-2016-490370	188.316	563085706	BOPA2_12_20685	191.369	539475729	BOPA2_12_11437	191.957	535444804	nud
20	QPh_2022_7H	Phosphorus	Ph	2022	7H	191.4	43.03	67.36	-0.124142	190.716	192.084	JHI-Hv50k-2016-490370	188.316	563085706	BOPA2_12_20685	191.369	539475729	BOPA2_12_11437	191.957	535444804	nud
21	QPh_Menv_7H	Phosphorus	Ph	Menv	7H	191.4	47.76	67.13	-0.113339	190.714	192.086	JHI-Hv50k-2016-490370	188.316	563085706	BOPA2_12_20685	191.369	539475729	BOPA2_12_11437	191.957	535444804	nud
22	QLi_2021_1H	Lipid	Li	2021	1H	120.7	10.7	19.57	0.14474	118.347	123.053	SCRI_RS_85917	118.262	82488307	BOPA2_12_10159	120.726	95787985	JHI-Hv50k-2016-23064	123.504	300682409	HvcslF9
23	QLi_Menv_1H	Lipid	Li	Menv	1H	120.7	7.69	12.17	0.09792	116.916	124.484	BOPA1_5019-879	116.454	81693381	BOPA2_12_10159	120.726	95787985	JHI-Hv50k-2016-22829	124.39	293986108	HvcslF9
24	QLi_2022_6H	Lipid	Li	2022	6H	142.5	4.45	5.82	-0.06974	134.588	150.412	JHI-Hv50k-2016-406484	134.557	433214189	JHI-Hv50k-2016-408440	142.459	464279566	JHI-Hv50k-2016-409636	150.942	474554222
25	QLi_2021_7H	Lipid	Li	2021	7H	180	8.27	15.68	-0.14872	177.063	182.937	JHI-Hv50k-2016-489054	177.316	574288848	JHI-Hv50k-2016-489914	179.958	566315083	BOPA2_12_30999	183.541	559008356
26	QLi_2022_7H	Lipid	Li	2022	7H	191.4	27.6	49.79	-0.2303	190.475	192.325	JHI-Hv50k-2016-490370	188.316	563085706	BOPA2_12_20685	191.369	539475729	BOPA2_12_11437	191.957	535444804	nud
27	QLi_Menv_7H	Lipid	Li	Menv	7H	180.9	17.56	31.83	-0.17446	179.453	182.347	SCRI_RS_169649	179.072	569648317	BOPA2_12_30199	180.867	565196710	SCRI_RS_2914	182.343	569647639
28	QPr_Menv_2H	Protein	Pr	Menv	2H	125.2	4.86	10.66	-0.6304	120.881	129.519	JHI-Hv50k-2016-76569	120.262	32083105	JHI-Hv50k-2016-77112	125.241	36685608	JHI-Hv50k-2016-77146	129.234	37258983
29	QPr_2022_4H	Protein	Pr	2022	4H	232.5	4.93	12.04	-1.003	228.676	236.324	JHI-Hv50k-2016-259906	228.813	576945829	SCRI_RS_169134	232.476	580385438	JHI-Hv50k-2016-260508	233.064	580384862
30	QPr_Menv_4H	Protein	Pr	Menv	4H	232.5	4.36	9.5	-0.5959	227.653	237.347	JHI-Hv50k-2016-259863	228.216	576751085	SCRI_RS_169134	232.476	580385438	JHI-Hv50k-2016-260508	233.064	580384862
31	QPr_2021_5H	Protein	Pr	2021	5H	330.5	3.14	7.83	0.6434	324.619	336.381	JHI-Hv50k-2016-324085	324.66	524211226	SCRI_RS_231239	330.482	527557025	SCRI_RS_2831	336.216	531570528
32	QSo_2021_1H	Sodium	So	2021	1H	168.1	3.15	6.55	0.0007762	161.07	175.13	JHI-Hv50k-2016-30407	160.788	397369574	JHI-Hv50k-2016-32560	168.102	410994879	JHI-Hv50k-2016-33161	174.882	418827486
33	QSo_2021_5H	Sodium	So	2021	5H	277	3	6.31	0.0007803	269.703	284.297	BOPA1_ConsensusGBS0304-1	269.769	502417506	JHI-Hv50k-2016-316839	277.043	504949769	JHI-Hv50k-2016-317159	284.827	507157824
34	QSo_2021_7H	Sodium	So	2021	7H	192	6.78	14.8	-0.0013327	188.889	195.111	JHI-Hv50k-2016-490370	188.316	563085706	BOPA2_12_11437	191.957	535444804	JHI-Hv50k-2016-492238	204.242	511686253	nud
35	QSo_2022_7H	Sodium	So	2022	7H	191.4	52.71	74.62	-0.0044795	190.783	192.017	JHI-Hv50k-2016-490370	188.316	563085706	BOPA2_12_20685	191.369	539475729	BOPA2_12_11437	191.957	535444804	nud
36	QSo_MEnv_7H	Sodium	So	MEnv	7H	191.4	36.28	61.09	-0.0027807	190.646	192.154	JHI-Hv50k-2016-490370	188.316	563085706	BOPA2_12_20685	191.369	539475729	BOPA2_12_11437	191.957	535444804	nud
37	QSt_2021_1H	Starch	St	2021	1H	112.5	3.92	6.54	-0.7659	105.459	119.541	JHI-Hv50k-2016-18699	105.886	45785944	JHI-Hv50k-2016-19406	112.483	66705279	JHI-Hv50k-2016-20725	119.178	93741235
38	QSt_2022_1H	Starch	St	2022	1H	119.8	6.75	8	-1.2076	114.044	125.556	JHI-Hv50k-2016-19675	114.29	70772227	BOPA2_12_30438	119.788	95055879	JHI-Hv50k-2016-20804	125.568	130040510	HvcslF9
39	QSt_MEnv_1H	Starch	St	MEnv	1H	119.8	8.84	10.4	-1.0176	115.373	124.227	BOPA2_12_30796	114.59	79049696	BOPA2_12_30438	119.788	95055879	JHI-Hv50k-2016-21094	123.798	260751360	HvcslF9
40	QSt_2022_2H	Starch	St	2022	2H	315.3	4.02	4.6	-0.9174	305.29	325.31	SCRI_RS_154203	305.244	573883970	JHI-Hv50k-2016-108359	315.274	578255226	JHI-Hv50k-2016-108518	316.143	578719802	Vrs1
41	QSt_2021_5H	Starch	St	2021	5H	125.7	3.88	6.47	0.7559	118.583	132.817	JHI-Hv50k-2016-294024	118.523	110326606	JHI-Hv50k-2016-300057	125.676	345835086	JHI-Hv50k-2016-300306	132.249	347685303
42	QSt_MEnv_5H	Starch	St	MEnv	5H	136.7	3.86	4.25	0.6507	125.866	147.534	JHI-Hv50k-2016-300057	125.676	345835086	JHI-Hv50k-2016-301781	136.737	365745534	BOPA2_12_10725	147.259	416067533
43	QSt_2021_7H	Starch	St	2021	7H	192	13.85	26.45	-1.6896	190.259	193.741	JHI-Hv50k-2016-490370	188.316	563085706	BOPA2_12_11437	191.957	535444804	JHI-Hv50k-2016-492238	204.242	511686253	nud
44	QSt_2022_7H	Starch	St	2022	7H	191.4	27.36	43.25	-3.1425	190.335	192.465	JHI-Hv50k-2016-490370	188.316	563085706	JHI-Hv50k-2016-491452	191.369	542716193	BOPA2_12_11437	191.957	535444804	nud
45	QSt_MEnv_7H	Starch	St	MEnv	7H	191.4	30.32	48.31	-2.4737	190.447	192.353	JHI-Hv50k-2016-490370	188.316	563085706	JHI-Hv50k-2016-491452	191.369	542716193	BOPA2_12_11437	191.957	535444804	nud

## Sheet: Supplementary Table S3
Supplementary Table S3. Grain components of the parents and RILs of the cross Glacier AC38 x CDC Fibar. Averages of 2021 and 2022 data.
Genotype	Betaglucan	Protein	Starch	Lipid	Ash	Calcium	Phosphorus	Sodium	Covered/Hulless
2	8.19667	9.35	55.595	1.88	3.075	0.075	0.365	0.01	C
3	5.88	11.125	62.675	1.965	2.54	0.1	0.525	0.015	H
5	6.56167	10.53	61.965	1.79	2.415	0.09	0.475	0.015	H
7	5.95167	10.995	60.605	1.89	2.775	0.105	0.51	0.01	H
9	9.29875	7.19	63.5	2.035	2.11	0.085	0.485	0.015	H
10	4.4075	12.135	59.3	1.97	2.95	0.11	0.55	0.015	H
11	9.26167	9.37	55.74	1.765	3.2	0.065	0.295	0.005	C
12	5.61	8.99	62.34	1.785	2.225	0.09	0.465	0.015	H
13	8.9125	12.475	53.19	1.61	3.76	0.08	0.355	0.01	C
14	7.76667	9.765	62.725	2.17	2.285	0.12	0.645	0.02	H
15	6.89	10.77	61.415	1.74	2.6	0.09	0.485	0.015	H
16	6.125	9.845	62.9	1.805	2.31	0.09	0.47	0.015	H
18	4.58833	13.83	56.09	1.615	3.62	0.1	0.475	0.01	C
19	6.125	12.035	57.09	1.51	3.305	0.085	0.405	0.01	C
20	7.28	11.81	59.875	1.615	2.665	0.095	0.48	0.015	H
21	14.4267	13.805	53.015	2.225	3.615	0.09	0.35	0.01	C
22	8.92833	14.465	55.43	1.74	3.03	0.105	0.51	0.015	H
23	5.73167	10.34	55.965	1.55	3.14	0.06	0.26	0.005	C
24	7.73667	8.935	60.265	2.085	2.035	0.105	0.545	0.015	H
25	4.995	9.92	58.21	1.605	3	0.075	0.355	0.01	C
26	9.15	8.725	60.605	1.98	1.93	0.105	0.54	0.015	H
27	11.3633	10.11	61.15	2.02	2.475	0.105	0.53	0.015	H
28	8.13	9.885	61.32	1.98	2.145	0.105	0.535	0.015	H
29	7.97167	12.775	54.355	1.7	3.33	0.08	0.36	0.01	C
30	9.19333	11.11	58.92	1.86	2.35	0.105	0.53	0.015	H
31	10.6717	10.32	59.76	2.03	2.3	0.105	0.56	0.015	H
34	7.45167	9.695	60.1	1.85	2.245	0.1	0.525	0.015	H
35	9.675	13.34	54.15	1.61	3.895	0.065	0.285	0.01	C
36	8.335	13.125	54.365	1.61	3.45	0.075	0.32	0.01	C
37	10.4967	14.405	58.37	2.17	3.49	0.105	0.5	0.015	H
38	9.56167	9.645	53.29	1.585	3.145	0.06	0.26	0.01	C
39	7.62167	11.195	60.06	1.8	2.78	0.1	0.495	0.015	H
40	8.80667	11.28	59.725	1.97	2.53	0.11	0.575	0.015	H
41	9.855	11.475	61.345	1.985	2.98	0.12	0.62	0.015	H
42	10.085	10.94	60.505	1.745	2.78	0.105	0.555	0.015	H
43	8.57833	11.545	53.2	1.51	3.405	0.07	0.315	0.01	C
44	13.1917	10.04	51.51	1.795	3.515	0.065	0.27	0.005	C
45	6.26	11.595	54.91	1.41	3.435	0.065	0.295	0.01	C
46	5.03833	11.355	56.86	1.45	3.235	0.075	0.35	0.01	C
47	10.5083	11.655	57.92	1.86	2.87	0.105	0.51	0.015	H
48	15.5367	9.915	51.59	1.965	3.255	0.075	0.325	0.01	C
49	8.93167	10.71	52.275	1.285	3.465	0.08	0.38	0.01	C
51	8.00667	12.29	53.165	1.47	3.345	0.07	0.305	0.01	C
52	5.865	14.68	56.115	1.525	3.705	0.07	0.295	0.01	C
53	6.065	10.575	62.145	1.86	2.615	0.11	0.545	0.015	H
54	8.44667	13.075	58.08	1.895	2.62	0.11	0.53	0.015	H
55	8.875	11.445	52.515	1.645	3.335	0.075	0.32	0.01	C
56	8.995	11.225	54.77	1.565	3.455	0.065	0.305	0.01	C
58	5.225	11.26	56.77	1.415	3.14	0.07	0.305	0.01	C
60	6.46167	12.44	54.37	1.37	3.465	0.06	0.275	0.005	C
61	17.68	9.855	54.05	2.325	2.535	0.09	0.44	0.01	H
62	11.0483	11.02	56.855	1.755	2.945	0.095	0.47	0.015	H
63	6.28	8.35	61.535	1.7	2.095	0.095	0.5	0.015	H
64	13.7117	11.19	56.345	2.4	2.82	0.125	0.595	0.015	H
66	16.8883	10.315	58.12	2.43	2.285	0.12	0.59	0.015	H
67	11.0083	10.295	60.495	1.735	2.69	0.095	0.495	0.015	H
68	8.14667	13.675	52.84	1.575	3.585	0.075	0.305	0.005	C
69	9.31333	12.165	55.525	1.77	3.635	0.06	0.235	0.005	C
70	10.66	12.35	56.775	1.995	3.015	0.09	0.45	0.015	H
72	15.5417	9.945	56.835	2.38	2.43	0.105	0.53	0.015	H
73	9.11167	9.9	61.565	2.1	2.1	0.11	0.575	0.015	H
75	9.18167	11.41	61.765	2.04	2.88	0.11	0.58	0.015	H
76	8.50167	11.055	61.005	1.955	2.32	0.11	0.58	0.015	H
77	9.37833	14.66	60.2	2.15	3.42	0.12	0.62	0.015	H
78	9.20833	11.255	60.74	1.98	2.89	0.11	0.56	0.015	H
81	8.60667	11.995	54.62	1.725	3.2	0.075	0.36	0.01	C
82	15.9617	11.43	55.835	2.27	2.625	0.115	0.58	0.015	H
83	8.95333	12.095	59.975	1.865	2.435	0.11	0.565	0.015	H
84	6.29	12.05	61.485	1.81	2.785	0.115	0.57	0.015	H
85	5.34167	12.69	57.525	1.64	3.3	0.1	0.5	0.015	C
87	10.8883	10.195	60.82	1.985	2.69	0.11	0.58	0.015	H
88	18.43	11.425	56.515	2.455	2.62	0.13	0.655	0.015	H
89	16.9533	9.4	58.925	2.44	2.15	0.125	0.645	0.015	H
90	8.66333	13.21	58.13	1.915	2.715	0.115	0.565	0.015	H
91	6.60667	14.52	59.495	1.76	3.18	0.105	0.52	0.015	H
92	9.98833	9.99	60.65	1.975	2.635	0.105	0.535	0.015	H
93	13.79	8.89	61.33	2.225	2.385	0.125	0.685	0.015	H
94	8.80667	15.29	59.35	2.065	2.82	0.11	0.545	0.015	H
95	8.505	10.795	60.41	2.02	2.33	0.11	0.56	0.015	H
97	7.70833	16.025	58.42	2.015	3.33	0.1	0.475	0.015	H
98	9.90667	9.935	60.37	1.995	2.095	0.1	0.545	0.015	H
99	16.9317	11.895	56.89	2.295	2.565	0.115	0.595	0.015	H
100	6.59167	9.93	62.255	1.68	2.24	0.09	0.48	0.015	H
101	9.57	11.53	60.145	1.96	2.27	0.105	0.555	0.015	H
103	5.84	9.325	65.205	1.835	2.16	0.1	0.545	0.015	H
104	16.8733	11.15	58.155	2.7	2.525	0.135	0.685	0.015	H
105	8.47	12.555	60.995	2.04	2.42	0.115	0.595	0.015	H
106	8.07333	10.085	61.725	2.035	2.095	0.12	0.605	0.015	H
107	6.01167	11.05	63.25	1.815	2.71	0.11	0.59	0.015	H
108	6.06667	11.07	61.7	1.68	2.625	0.09	0.47	0.015	H
109	9.48	12.765	59.245	2.05	3.015	0.11	0.55	0.015	H
110	9.38375	10.115	61.8	2.01	2.55	0.11	0.57	0.015	H
111	8.52833	9.865	62.84	2.095	2.48	0.11	0.59	0.015	H
112	7.465	12.35	61.325	1.83	2.72	0.105	0.54	0.015	H
115	17.1333	11.325	56.19	2.395	2.645	0.115	0.565	0.015	H
116	8.36333	13.115	59.89	1.97	2.615	0.115	0.585	0.015	H
117	14.0717	13.215	58.15	2.17	2.945	0.12	0.58	0.015	H
118	7.14333	11.125	62.7	1.78	2.43	0.1	0.515	0.015	H
119	8.15667	8.5	63.48	2.125	1.85	0.11	0.61	0.015	H
122	8.47667	12.165	56.205	1.745	3.68	0.06	0.27	0.005	C
124	5.695	12.575	56.6	1.885	3.175	0.07	0.29	0.01	C
125	9.12667	7.6	61.83	2.025	2.285	0.105	0.575	0.015	H
126	12.5783	12.765	57.03	2.57	2.93	0.1	0.46	0.01	H
127	6.12833	8.715	56.895	1.655	3.015	0.075	0.36	0.01	C
128	8.155	9.035	54.835	1.905	3.295	0.06	0.25	0.005	C
131	6.09667	13.445	57.105	1.935	3.21	0.07	0.305	0.01	C
135	8.99333	10.895	55.575	1.69	3.415	0.07	0.335	0.01	C
136	18.18	11.52	54.725	2.46	2.685	0.105	0.49	0.015	H
137	6.96167	12.14	60.045	1.815	2.81	0.095	0.49	0.015	H
138	9.54	9.63	53.75	1.715	3.165	0.055	0.24	0.005	C
141	7.66667	7.825	58.265	1.835	1.975	0.085	0.43	0.01	H
142	15.805	8.255	56.39	2.31	2.24	0.105	0.54	0.015	H
144	8.93667	9.795	59.385	1.985	2.215	0.115	0.6	0.015	H
145	5.53833	11.525	61.785	1.77	2.635	0.105	0.54	0.015	H
146	4.93833	15.92	56.48	1.88	3.54	0.115	0.55	0.015	H
147	10.3383	13.335	58.985	2.065	3.065	0.105	0.515	0.015	H
149	10.955	13.965	57.33	2.02	3.28	0.105	0.525	0.015	H
150	9.30167	9.585	60.88	2.01	2.145	0.115	0.595	0.015	H
152	8.04833	10.035	59.62	1.85	2.655	0.105	0.52	0.015	H
153	5.185	9.455	56.395	1.525	2.9	0.075	0.34	0.01	C
155	13.5167	9.785	51.895	1.78	3.3	0.065	0.29	0.01	C
156	7.24167	10.775	54.16	1.495	3.125	0.065	0.265	0.01	C
157	9.69	12.01	55.445	1.855	3.035	0.075	0.33	0.01	H
158	8.47667	9.33	60.815	2.025	2.67	0.105	0.575	0.015	H
159	8.45167	12.965	59.08	1.925	2.725	0.1	0.505	0.015	H
160	12.4883	9.84	58.49	2.265	2.5	0.11	0.535	0.015	H
161	4.835	11.395	55.065	1.345	3.195	0.09	0.425	0.01	C
162	6.73167	15.72	57.695	1.74	3.5	0.105	0.51	0.015	H
163	7.26333	11.685	54.715	1.64	3.115	0.08	0.385	0.01	C
164	16.6463	13.57	53.605	2.305	3.1	0.1	0.45	0.015	H
165	8.34167	15.36	53.51	1.79	3.62	0.1	0.45	0.015	H
166	8.28833	15.04	56.14	1.715	2.985	0.105	0.505	0.015	H
167	15.1183	11.1	53.505	2.105	3.22	0.08	0.36	0.01	C
168	10.3867	11.45	58.695	2.01	2.835	0.105	0.53	0.015	H
169	7.1875	9.71	53.95	1.63	2.92	0.085	0.385	0.01	C
170	13.4683	9.125	51.38	1.935	3.19	0.065	0.28	0.01	C
172	8.395	11.14	57.48	1.885	2.945	0.1	0.48	0.01	H
173	14.6833	11.38	56.39	2.49	2.645	0.115	0.545	0.015	H
174	8.11833	12.795	59.53	2.03	2.665	0.115	0.57	0.015	H
175	9.01333	11.935	59.13	2.24	2.855	0.1	0.51	0.015	H
176	7.805	16.46	53.775	1.96	4.095	0.075	0.285	0.01	C
178	9.33	11.11	59.955	2.07	2.865	0.11	0.575	0.015	H
179	6.05667	12.55	59.59	1.885	2.8	0.105	0.52	0.015	H
180	7.805	15.495	56.265	1.86	3.195	0.11	0.54	0.015	H
181	5.88333	11.505	57.63	1.645	3.29	0.09	0.44	0.01	C
182	11.175	11.385	53.31	1.845	3.195	0.07	0.295	0.01	C
184	8.52	14.1	55.96	1.995	3.435	0.095	0.455	0.01	H
185	7.675	11.37	60.63	2.135	2.62	0.12	0.61	0.015	H
186	5.67167	12.93	59.15	2.08	2.84	0.115	0.58	0.015	H
187	11.8633	11.88	58.11	2.23	2.665	0.115	0.56	0.015	H
188	7.455	10.975	53.63	1.75	3.415	0.06	0.26	0.01	C
190	16.29	10.985	55.455	2.405	2.805	0.12	0.59	0.02	H
191	7.05333	9.98	55.9	1.935	3.35	0.075	0.34	0.01	C
192	7.8	10.515	60.74	2.06	2.715	0.125	0.65	0.02	H
193	8.2975	10.19	61.34	2.25	2.755	0.12	0.625	0.015	H
194	14.9917	11.91	57.56	2.485	2.765	0.125	0.615	0.015	H
195	8.17167	10.595	62.775	2.16	2.465	0.135	0.71	0.02	H
196	10.63	15.54	56.67	2.595	3.68	0.155	0.75	0.02	H
197	7.885	10.92	61.21	2.01	2.49	0.14	0.74	0.02	H
198	6.27667	15.195	55.61	1.75	3.2	0.11	0.54	0.015	H
199	5.505	11.105	64.65	2.025	2.695	0.11	0.605	0.015	H
200	16.0117	10.42	60.2	2.615	2.47	0.14	0.715	0.02	H
201	5.28167	14.16	61.685	1.995	3.23	0.12	0.605	0.015	H
202	14.0533	11.225	58.185	2.51	2.775	0.135	0.665	0.015	H
203	6.035	11.465	63.325	1.96	2.62	0.12	0.61	0.015	H
204	5.72333	12.775	59.07	2.12	2.76	0.125	0.62	0.015	H
205	14.3083	9.625	57.395	2.465	2.36	0.125	0.64	0.015	H
206	7.4	11.08	60.545	1.865	2.52	0.105	0.525	0.015	H
207	6.22	9.75	61.355	1.855	2.285	0.11	0.585	0.015	H
209	9.17833	9.72	61.185	1.93	2.615	0.105	0.585	0.015	H
210	8.35833	16.84	58.605	2.21	3.905	0.13	0.61	0.015	H
211	10.0683	18.605	57.87	2.14	4.185	0.135	0.655	0.015	H
212	15.1283	11.335	57.425	2.275	2.77	0.13	0.66	0.015	H
213	14.6533	8.07	59.6	2.68	2.07	0.125	0.625	0.015	H
214	8.93	10.935	61.56	2.13	2.705	0.115	0.575	0.015	H
215	6.36667	10.81	63.555	2	2.535	0.115	0.61	0.015	H
216	9.06333	8.96	64.29	2.21	2.47	0.12	0.66	0.015	H
217	8.11667	11.065	62.09	2.1	2.365	0.13	0.675	0.015	H
218	4.38333	13.14	60.545	1.905	2.93	0.12	0.605	0.015	H
219	6.90833	12.815	62.63	1.94	3.005	0.115	0.605	0.015	H
220	18.1	10.095	57.7475	2.3575	2.25	0.115	0.5925	0.015	H
CDC Fibar	10.295	12.46	57.605	2	2.975	0.1	0.53	0.015	H
Glacier AC38	7.42833	9.4	54.1	1.49	3.05	0.07	0.33	0.01	C
